# Supplementary material for: Chiral superconductivity in UTe2 probed by anisotropic low-energy excitations
Source: Nat Commun. 2023 May 23;14:2966. doi: 10.1038/s41467-023-38688-y (PMC10205722; doi:10.1038/s41467-023-38688-y)
Supplement: Supplementary file 3 — Source Data [file 41467_2023_38688_MOESM3_ESM.xlsx]

## Sheet: Fig2a
UTe2 #A1
H_omega//a		H_omega//b		H_omega//c
Deltaf/Deltaf(2.2K)	T(K)	Deltaf/Deltaf(2.2K)	T(K)	Deltaf/Deltaf(2.2K)	T(K)
4.25318e-05	0.0465358	3.16982e-05	0.046637	2.62872e-05	0.0465534
3.99801e-05	0.0523108	3.81293e-05	0.0523668	3.21418e-05	0.0521485
4.70565e-05	0.0572774	4.22178e-05	0.0573593	3.54696e-05	0.057113
4.67802e-05	0.0622854	4.67845e-05	0.0623703	3.98234e-05	0.0620926
5.90356e-05	0.0672937	5.33342e-05	0.0673786	4.0243e-05	0.0671262
5.76055e-05	0.0722861	5.29748e-05	0.0723803	4.97353e-05	0.0721126
6.9485e-05	0.0772691	6.19984e-05	0.0773681	4.85216e-05	0.0770962
7.05074e-05	0.0822783	6.36997e-05	0.0823149	5.28078e-05	0.0821221
7.3966e-05	0.0872859	5.59776e-05	0.0874229	6.53284e-05	0.0871183
8.10067e-05	0.0923604	7.09454e-05	0.0923801	7.04714e-05	0.0921236
8.19804e-05	0.0973629	7.33038e-05	0.0973711	7.95881e-05	0.0972565
8.95529e-05	0.102332	8.34296e-05	0.102354	8.39443e-05	0.102236
0.00010143	0.10736	8.39791e-05	0.107365	8.60388e-05	0.107245
0.000109334	0.112354	9.73504e-05	0.11235	9.7694e-05	0.11224
0.000120269	0.117357	9.78756e-05	0.117365	0.000103856	0.117234
0.00012656	0.122341	0.000110283	0.122359	0.000117727	0.122228
0.000132437	0.127333	0.00011604	0.127355	0.000129881	0.127267
0.000148487	0.132342	0.000129856	0.132349	0.000138881	0.132266
0.00015476	0.137351	0.000139566	0.13734	0.000151434	0.137263
0.000169922	0.142347	0.000147665	0.142353	0.000169077	0.142244
0.000179168	0.147353	0.000154306	0.147368	0.000177178	0.147228
0.000178459	0.152322	0.000162677	0.152278	0.000191496	0.152176
0.000204328	0.157314	0.000168313	0.157281	0.000203707	0.157184
0.000217883	0.162309	0.000178989	0.162276	0.000221498	0.16222
0.000239373	0.167302	0.000190866	0.167266	0.000234609	0.167219
0.000245577	0.172325	0.000198802	0.172259	0.000249628	0.172189
0.000269299	0.177316	0.000216858	0.177275	0.000261181	0.177185
0.000285391	0.182297	0.000225476	0.18228	0.000273998	0.182194
0.00030267	0.187305	0.000232421	0.187243	0.000282289	0.187235
0.000316118	0.192268	0.000247172	0.192223	0.000299471	0.19224
0.000338198	0.197255	0.000276646	0.197226	0.000320777	0.197209
0.000349307	0.202284	0.000286634	0.202243	0.000332806	0.202168
0.000373042	0.207286	0.000298708	0.207231	0.000358304	0.207139
0.00038943	0.212278	0.000312652	0.212227	0.000373182	0.212176
0.000406705	0.217256	0.000336968	0.217218	0.000391535	0.217137
0.000438718	0.222265	0.000355387	0.222223	0.00041352	0.222194
0.000457037	0.227294	0.000366727	0.227263	0.000436037	0.227221
0.000482634	0.232323	0.000394652	0.232243	0.000453511	0.232169
0.000496013	0.237294	0.000412313	0.237234	0.000470957	0.237156
0.000507003	0.242263	0.000431223	0.242258	0.000501293	0.242173
0.000539986	0.247295	0.000444798	0.247187	0.000514108	0.247224
0.000564719	0.252277	0.000469623	0.252214	0.000545569	0.252239
0.000588448	0.257266	0.000487615	0.257229	0.000566742	0.257218
0.000617919	0.262281	0.000503365	0.262186	0.000584224	0.262194
0.000646356	0.267287	0.000531973	0.267187	0.000607473	0.267201
0.000673163	0.272306	0.000546799	0.272177	0.000640045	0.272197
0.000688861	0.277307	0.000570917	0.277244	0.000667839	0.277212
0.000719852	0.282304	0.000589573	0.282296	0.000682676	0.28215
0.000753369	0.28728	0.000620533	0.287272	0.000711309	0.287204
0.000781099	0.292297	0.000639374	0.292231	0.000753198	0.292199
0.00079949	0.297329	0.000660871	0.297221	0.000770174	0.297182
0.000821433	0.302314	0.000685314	0.302257	0.000796097	0.30221
0.000862253	0.30732	0.000715574	0.307246	0.000830437	0.307183
0.000896365	0.312292	0.000733056	0.312258	0.000860477	0.312164
0.000924712	0.317321	0.000761955	0.317249	0.000876366	0.317185
0.000959632	0.322315	0.000785338	0.322217	0.000917269	0.322245
0.000988016	0.327339	0.000811502	0.327164	0.000951441	0.327217
0.00101871	0.33231	0.00084468	0.332173	0.000983	0.332232
0.00105659	0.33737	0.000865309	0.337292	0.00101245	0.337341
0.00109588	0.342366	0.00089309	0.342286	0.00105468	0.342338
0.00113199	0.347396	0.00091591	0.347298	0.00107581	0.347359
0.00116388	0.352377	0.000945284	0.352301	0.00112089	0.352326
0.0012038	0.357337	0.00095913	0.357278	0.0011546	0.357327
0.00124183	0.362337	0.000995349	0.362291	0.00119241	0.362379
0.00128321	0.367344	0.00102124	0.367307	0.00122481	0.367347
0.00130952	0.372361	0.00106198	0.372285	0.00125539	0.372332
0.00135017	0.377332	0.00108693	0.377267	0.00128114	0.377343
0.00137819	0.382358	0.00112319	0.382279	0.00133283	0.38238
0.00143103	0.387376	0.00115485	0.387272	0.00136664	0.387406
0.00147613	0.392361	0.00118699	0.392281	0.00140245	0.392375
0.00150768	0.397341	0.00121493	0.397292	0.00143042	0.397307
0.0015487	0.402337	0.00124626	0.402294	0.00147487	0.402336
0.00158654	0.407336	0.00127293	0.407296	0.00151525	0.407373
0.00162982	0.412334	0.00130957	0.412324	0.00155829	0.412349
0.00166568	0.417314	0.00135027	0.417318	0.00160383	0.417361
0.00170889	0.422291	0.00137386	0.422298	0.00163678	0.422372
0.00174849	0.42737	0.00141067	0.427309	0.0016674	0.427345
0.0017938	0.432378	0.00143294	0.432301	0.00171048	0.432371
0.00183262	0.437352	0.00146993	0.437275	0.00175073	0.437398
0.00187464	0.44237	0.00150141	0.442302	0.0017935	0.442331
0.00190415	0.447395	0.00153065	0.447333	0.0018359	0.447344
0.00194194	0.452373	0.00156675	0.4523	0.00187017	0.452327
0.00201006	0.457348	0.00161027	0.457293	0.00193835	0.457288
0.00205936	0.462323	0.00165213	0.462302	0.00197187	0.462341
0.00210835	0.467288	0.00169346	0.467312	0.0020269	0.467353
0.00215384	0.4723	0.00172692	0.472323	0.00206847	0.472318
0.00220067	0.477326	0.00175898	0.477293	0.00211027	0.477332
0.00225582	0.482366	0.00178705	0.482265	0.00217035	0.482351
0.00229627	0.487354	0.00183592	0.487283	0.00220904	0.487366
0.00235461	0.492334	0.00187572	0.492278	0.0022528	0.492339
0.00241299	0.497361	0.00191102	0.497311	0.00230401	0.49733
0.00247162	0.502367	0.00196533	0.502295	0.00235585	0.50235
0.00252296	0.507348	0.00201076	0.507293	0.00240246	0.507342
0.00257529	0.512307	0.00203335	0.512313	0.00245791	0.512355
0.00261732	0.517333	0.00208964	0.517293	0.00250607	0.517359
0.0026765	0.522341	0.00212455	0.522268	0.00256706	0.522378
0.00273072	0.527382	0.00216742	0.527272	0.00261679	0.527334
0.00278845	0.532337	0.00220368	0.532302	0.00267866	0.532314
0.00283323	0.537312	0.00226039	0.537279	0.0027259	0.537322
0.00289097	0.542361	0.00230251	0.542279	0.00278651	0.54233
0.00294344	0.54737	0.00234375	0.547298	0.00283823	0.547305
0.00300375	0.552355	0.0023753	0.552316	0.00288636	0.552306
0.00306099	0.557326	0.00242346	0.557278	0.00293603	0.557361
0.00311006	0.562354	0.00247293	0.562282	0.00300105	0.562392
0.00315768	0.567362	0.00251607	0.567272	0.00305292	0.567406
0.00322264	0.572349	0.00254687	0.572263	0.00311337	0.572332
0.00327623	0.577236	0.00260088	0.577256	0.00317003	0.577239
0.00333917	0.582257	0.00264337	0.582206	0.00321599	0.582235
0.00339417	0.5873	0.00268371	0.587224	0.00327505	0.587278
0.00346223	0.592297	0.00273111	0.592222	0.00333625	0.592262
0.00352446	0.597305	0.00277174	0.59721	0.00338965	0.597301
0.00358629	0.602262	0.00282067	0.602208	0.00344537	0.602311
0.00362836	0.607218	0.0028747	0.607224	0.0034893	0.607199
0.00369168	0.612198	0.00292067	0.612239	0.0035651	0.612237
0.00376061	0.617218	0.00296986	0.617221	0.00361647	0.61728
0.00380593	0.622263	0.00301309	0.622202	0.0036856	0.622291
0.00386987	0.627293	0.00306052	0.627241	0.00374069	0.62731
0.00392879	0.632244	0.00309943	0.632223	0.00379909	0.632246
0.00399512	0.637273	0.00315523	0.637224	0.00385347	0.637245
0.00405524	0.642267	0.00319435	0.642214	0.00392024	0.642251
0.00411072	0.647272	0.00325656	0.647179	0.00398954	0.647212
0.00417762	0.652278	0.00330604	0.652229	0.00404226	0.652218
0.00424333	0.657289	0.00335512	0.657257	0.00410412	0.65718
0.00431534	0.662288	0.00340904	0.662196	0.00416543	0.662226
0.00438349	0.66727	0.00346054	0.667217	0.00423582	0.667336
0.00443826	0.672241	0.00349499	0.672207	0.00429	0.672368
0.00451628	0.677243	0.00355752	0.677282	0.0043482	0.677307
0.00458768	0.68225	0.00361212	0.682221	0.00443273	0.682299
0.00465947	0.687243	0.00366823	0.687224	0.00451057	0.687314
0.00472865	0.692262	0.0037191	0.692234	0.00457495	0.692343
0.00477528	0.697272	0.00378466	0.697248	0.00464631	0.697324
0.00487032	0.702233	0.00385192	0.702251	0.00472711	0.702273
0.00494781	0.707243	0.00389857	0.707207	0.00479697	0.707229
0.00501063	0.712217	0.00396185	0.712248	0.00484578	0.712189
0.00508594	0.717275	0.00402024	0.717262	0.0049449	0.717245
0.00516324	0.722247	0.00408787	0.722216	0.00502641	0.722282
0.00524181	0.727326	0.00413979	0.727244	0.00509789	0.72724
0.0053248	0.732266	0.00420652	0.732266	0.00518618	0.732209
0.00540376	0.737226	0.00427063	0.737236	0.00525486	0.737246
0.0054791	0.742299	0.00433496	0.742188	0.00533976	0.742212
0.00556395	0.747296	0.00441371	0.747193	0.00542734	0.747267
0.00564786	0.75222	0.00447762	0.75221	0.00550729	0.752241
0.00572593	0.757237	0.00452838	0.757261	0.00558869	0.757239
0.00581552	0.762306	0.00460876	0.762204	0.00567941	0.762222
0.00589836	0.767265	0.00468291	0.767205	0.00576004	0.767239
0.00597893	0.772315	0.00474577	0.772225	0.00584935	0.772286
0.00605737	0.777286	0.00481651	0.777233	0.00592717	0.777327
0.00615428	0.782288	0.00488099	0.782244	0.0060074	0.782312
0.00623723	0.787323	0.00495632	0.787237	0.00610633	0.787276
0.00631106	0.792222	0.00502341	0.792215	0.00618604	0.792224
0.00638347	0.797261	0.00508583	0.797249	0.00626103	0.797285
0.00647794	0.802325	0.00516155	0.802225	0.00636993	0.802372
0.00656875	0.807269	0.00522852	0.807243	0.00643851	0.807198
0.00665645	0.812357	0.00529389	0.812206	0.00653707	0.812272
0.00674335	0.817178	0.00537558	0.817212	0.00661972	0.817258
0.00682173	0.822204	0.00544331	0.822186	0.00671189	0.822201
0.00689736	0.827227	0.00553137	0.827246	0.0068215	0.827378
0.00699148	0.832228	0.00559781	0.832274	0.00691268	0.832275
0.00708255	0.837223	0.00566761	0.83719	0.0069925	0.83726
0.0071853	0.842235	0.00575288	0.842229	0.00708932	0.842267
0.00727643	0.847226	0.00583092	0.847153	0.00718886	0.847237
0.00734997	0.852359	0.00589938	0.852176	0.00728483	0.852363
0.00743351	0.857266	0.00597945	0.857188	0.00737559	0.857328
0.00753065	0.862387	0.00605448	0.862223	0.00747507	0.862437
0.00761597	0.867303	0.00612738	0.867256	0.00755124	0.867221
0.00769222	0.872249	0.00618338	0.872276	0.00764536	0.872246
0.00776863	0.876898	0.00623699	0.876965	0.00773014	0.876911
0.00784981	0.881876	0.00632489	0.882	0.00779763	0.881848
0.00795163	0.887018	0.00640359	0.887055	0.00789386	0.886897
0.00802593	0.892025	0.00648342	0.891996	0.00799536	0.891843
0.00810744	0.897008	0.00655993	0.896987	0.00808469	0.896916
0.00819031	0.901923	0.00663065	0.90191	0.0081803	0.901936
0.00828112	0.906944	0.00669143	0.906962	0.00827233	0.906961
0.00836706	0.911875	0.00677586	0.911907	0.00837101	0.911968
0.00845832	0.91691	0.00684656	0.916904	0.00845637	0.916947
0.00854316	0.921888	0.00692197	0.921835	0.00855759	0.921866
0.00864011	0.926805	0.00700266	0.926891	0.00866297	0.926845
0.00873204	0.93188	0.00708371	0.931882	0.00876201	0.931839
0.00881799	0.936852	0.00716159	0.936882	0.0088626	0.937002
0.00891002	0.941729	0.00724052	0.941961	0.00896378	0.942087
0.00900554	0.946753	0.00733044	0.946986	0.00905796	0.946876
0.00910387	0.951948	0.00739909	0.9518	0.00914618	0.951955
0.00917992	0.95675	0.00749507	0.956897	0.00925133	0.956842
0.00928437	0.96186	0.00758181	0.961989	0.00936917	0.961953
0.00939834	0.966971	0.00765618	0.966875	0.00947277	0.966893
0.00949044	0.971968	0.00775091	0.971897	0.00958082	0.97186
0.00959787	0.976899	0.00783866	0.976885	0.0096996	0.977016
0.00970278	0.981978	0.00791819	0.9819	0.00979986	0.981777
0.00979852	0.986921	0.00801338	0.986944	0.0099018	0.986912
0.00989033	0.991889	0.00810875	0.99201	0.0100066	0.991883
0.00998899	0.996974	0.00819635	0.996888	0.0101283	0.996953
0.0100912	1.00178	0.00828133	1.00191	0.0102441	1.00185
0.0101886	1.00678	0.00836489	1.00692	0.0103518	1.0069
0.0102873	1.01192	0.00845794	1.01183	0.0104723	1.01179
0.0103985	1.01709	0.0085449	1.0169	0.0105926	1.01691
0.0104967	1.02182	0.00864858	1.02193	0.0107212	1.02201
0.010614	1.02702	0.00874117	1.02702	0.0108395	1.02691
0.0107255	1.03173	0.00883501	1.03194	0.0109614	1.03195
0.010828	1.03697	0.00891562	1.03689	0.0110655	1.03692
0.0109331	1.04198	0.0090282	1.04201	0.0111875	1.04193
0.0110207	1.04677	0.00911589	1.04694	0.0112995	1.04707
0.0111453	1.05191	0.00920632	1.05201	0.0114289	1.0518
0.0112574	1.05684	0.00929827	1.05698	0.0115607	1.05686
0.011361	1.0618	0.00941489	1.06199	0.0116873	1.06181
0.0114835	1.06691	0.00951901	1.06699	0.0118132	1.06682
0.0115899	1.07189	0.00962429	1.07204	0.0119468	1.07188
0.0117123	1.07681	0.00973422	1.07692	0.0120739	1.07674
0.0117797	1.07998	0.00978033	1.07973	0.0121399	1.07968
0.0119225	1.08518	0.00988183	1.08434	0.0123056	1.08532
0.0120382	1.09035	0.00998041	1.0894	0.0124508	1.09036
0.012169	1.09493	0.0101169	1.09467	0.0125596	1.09498
0.0123037	1.10058	0.0102101	1.09911	0.0127364	1.1006
0.0124056	1.10493	0.0103277	1.10431	0.0128708	1.10524
0.0125399	1.11044	0.0104589	1.10968	0.0130323	1.11036
0.0126488	1.11467	0.0105708	1.11402	0.0132025	1.11597
0.0128059	1.12034	0.0106864	1.11947	0.0133194	1.12036
0.0129155	1.12509	0.0108192	1.12418	0.0134508	1.12521
0.0130481	1.12993	0.0109202	1.12935	0.013616	1.13032
0.0132032	1.13506	0.0110614	1.13451	0.0137643	1.13556
0.013316	1.13995	0.0111693	1.13957	0.0139453	1.14077
0.0134548	1.14493	0.0112871	1.14449	0.0140796	1.14518
0.0135827	1.15007	0.0114117	1.14939	0.0142277	1.1505
0.0137235	1.15503	0.0115351	1.15433	0.0143706	1.15494
0.0138667	1.16052	0.0116549	1.15934	0.0145151	1.16008
0.0139836	1.16522	0.0117999	1.16434	0.0146843	1.16535
0.0141217	1.16991	0.0119226	1.16941	0.0148543	1.17052
0.0142754	1.17515	0.0120368	1.17445	0.0150121	1.17541
0.0144004	1.17992	0.0121683	1.17942	0.015187	1.1807
0.0145536	1.1852	0.0123063	1.18424	0.0153385	1.18555
0.0146953	1.19001	0.0124208	1.18944	0.0154892	1.19011
0.014856	1.19532	0.0125732	1.19422	0.0156553	1.19522
0.0150021	1.20052	0.0126892	1.1993	0.015835	1.20047
0.0151295	1.20508	0.0128301	1.20434	0.0160024	1.20557
0.0152818	1.21068	0.0129982	1.20949	0.0161447	1.21023
0.0153947	1.21479	0.0131279	1.21452	0.0162929	1.21516
0.0155598	1.22022	0.013246	1.2193	0.0164975	1.22052
0.0157012	1.22486	0.0133943	1.22448	0.0166487	1.22538
0.0158612	1.23016	0.0135299	1.2293	0.0168156	1.23115
0.0160072	1.23523	0.0136714	1.23424	0.0169526	1.23483
0.016161	1.23994	0.0138118	1.2393	0.0171348	1.24053
0.0163224	1.24504	0.0139591	1.24446	0.0172951	1.24526
0.016482	1.24999	0.0141073	1.24953	0.017492	1.25027
0.0166322	1.25488	0.0142607	1.25436	0.0176809	1.25539
0.0167896	1.25995	0.0144069	1.25939	0.0178473	1.25991
0.0169567	1.26515	0.01457	1.26443	0.0180534	1.26544
0.0171176	1.26984	0.0147256	1.26943	0.0182477	1.27033
0.0172749	1.27512	0.0148791	1.27439	0.0184187	1.27504
0.0174257	1.28004	0.0150239	1.27931	0.0186013	1.28024
0.017595	1.28542	0.0151749	1.28432	0.0187746	1.28501
0.0177425	1.29002	0.0153312	1.28934	0.0189752	1.29009
0.0178928	1.29494	0.0154829	1.2945	0.0191727	1.29518
0.0180747	1.30007	0.0156661	1.29944	0.0193813	1.30032
0.0182537	1.30523	0.0158216	1.30429	0.0195785	1.30543
0.0184058	1.30972	0.0159892	1.3093	0.0197821	1.31034
0.0185949	1.31513	0.0161487	1.31441	0.019987	1.31543
0.0187817	1.31999	0.0163229	1.31936	0.0201974	1.32015
0.018952	1.32509	0.0165024	1.32452	0.0204175	1.32522
0.0191267	1.33035	0.0166792	1.32957	0.0206267	1.3305
0.0192808	1.33481	0.0168496	1.33456	0.020832	1.3353
0.0194811	1.34027	0.0170075	1.33944	0.0210596	1.34058
0.019651	1.34497	0.0171764	1.34433	0.0212524	1.34536
0.019849	1.35014	0.0173739	1.34952	0.0214604	1.35027
0.0200314	1.35537	0.0175278	1.35414	0.0216701	1.35514
0.0201848	1.35989	0.0177317	1.35934	0.0219073	1.3603
0.0203836	1.36511	0.0179117	1.36431	0.0221522	1.36557
0.0205939	1.37031	0.0181081	1.36943	0.0223686	1.37016
0.0207689	1.37507	0.0182885	1.37434	0.0226193	1.37536
0.020974	1.38008	0.0184989	1.37952	0.0228523	1.3804
0.0211624	1.3849	0.0186836	1.38437	0.0230877	1.38524
0.0213522	1.39011	0.0188679	1.38941	0.0233007	1.39034
0.0215385	1.3951	0.0190606	1.39438	0.0235241	1.39537
0.0217283	1.40015	0.0192593	1.39939	0.0237514	1.40015
0.0219181	1.40491	0.0194508	1.40435	0.0240161	1.40548
0.0221423	1.41009	0.0196493	1.40928	0.0242769	1.41052
0.0223405	1.41517	0.0198476	1.41435	0.0245153	1.41528
0.0225557	1.42011	0.0200442	1.41939	0.0247572	1.42029
0.0227635	1.42521	0.0202577	1.42454	0.0250226	1.42523
0.0229627	1.43004	0.0204806	1.42924	0.0252943	1.4304
0.0231857	1.43503	0.020693	1.43415	0.0255484	1.43522
0.0233938	1.44008	0.0209199	1.43928	0.0258336	1.44045
0.0236068	1.44504	0.0211397	1.44436	0.0260769	1.44533
0.0238148	1.45003	0.0213508	1.44944	0.0263424	1.45035
0.0240373	1.45496	0.02156	1.4543	0.0266037	1.4552
0.0242637	1.46015	0.0217867	1.4594	0.02687	1.46033
0.0244896	1.46519	0.0220037	1.46427	0.027165	1.46538
0.0247174	1.47023	0.0222326	1.46931	0.0274295	1.47038
0.024993	1.47645	0.0225362	1.47587	0.0277564	1.47638
0.0252214	1.48137	0.0227805	1.4809	0.02806	1.48122
0.0254722	1.48643	0.0230085	1.48581	0.0283747	1.48635
0.0257182	1.49137	0.0232632	1.491	0.0286742	1.49139
0.0259543	1.4964	0.0235016	1.49575	0.0289731	1.49634
0.0262039	1.50131	0.0237806	1.50107	0.0292857	1.50143
0.0264355	1.5062	0.0240199	1.50589	0.0295898	1.50638
0.0266803	1.51146	0.0242644	1.51093	0.0298721	1.51135
0.0269182	1.51638	0.0244944	1.51585	0.0301846	1.51637
0.0271487	1.5213	0.0247692	1.52093	0.0305248	1.5215
0.0273865	1.52623	0.0250146	1.52582	0.0308204	1.52631
0.0276589	1.53129	0.0252786	1.53084	0.031142	1.53124
0.0279393	1.53657	0.025557	1.53581	0.0314768	1.53638
0.0281789	1.54126	0.0258254	1.54073	0.0317879	1.54128
0.0284182	1.5463	0.0261066	1.54592	0.0321436	1.54638
0.0287151	1.55143	0.0263873	1.55081	0.0324957	1.55152
0.0289605	1.55632	0.0266796	1.55591	0.0328391	1.5564
0.0292826	1.56155	0.0269739	1.56094	0.033194	1.56131
0.0295498	1.56617	0.0272613	1.56595	0.0335517	1.56633
0.0298499	1.57139	0.0275413	1.57087	0.033914	1.57137
0.0301553	1.57655	0.0278488	1.57594	0.0342682	1.57627
0.0304288	1.58143	0.0281352	1.58095	0.0346447	1.58143
0.0307317	1.58655	0.0284353	1.58592	0.0350105	1.58639
0.0310245	1.59141	0.0287556	1.59097	0.0353557	1.5913
0.0313197	1.59634	0.0290734	1.59601	0.0357593	1.59631
0.0316121	1.60115	0.029376	1.60089	0.0361557	1.60137
0.0319468	1.60652	0.0297079	1.60601	0.0365453	1.60631
0.0322567	1.61133	0.0300168	1.61082	0.0369715	1.61143
0.032563	1.61636	0.030376	1.61601	0.0373895	1.61643
0.0328791	1.62105	0.0307128	1.62094	0.0378169	1.62136
0.0332362	1.62653	0.0310578	1.62583	0.0382276	1.62631
0.0335831	1.63144	0.0314179	1.63083	0.0386822	1.63132
0.0339181	1.63647	0.031777	1.63574	0.0391263	1.63628
0.0342406	1.64128	0.0321315	1.64082	0.0395618	1.64139
0.0345827	1.64625	0.0324845	1.64591	0.040002	1.64649
0.0349629	1.6516	0.0328591	1.65089	0.0404514	1.65147
0.0352686	1.65612	0.0332326	1.65585	0.040912	1.65626
0.0356609	1.66146	0.0336083	1.66071	0.0414064	1.66138
0.0359995	1.66625	0.0339958	1.66595	0.0418822	1.66629
0.0363813	1.67137	0.0344004	1.67104	0.0423922	1.67148
0.0367627	1.67625	0.034792	1.67576	0.042895	1.6763
0.037152	1.68123	0.0352149	1.68095	0.0433918	1.68127
0.0375589	1.68616	0.0356371	1.68596	0.0439161	1.68629
0.0379737	1.69141	0.0360725	1.69094	0.0444681	1.6913
0.0383954	1.6965	0.036501	1.69599	0.0450329	1.69634
0.0387924	1.70126	0.0369619	1.70085	0.0456213	1.7015
0.0392537	1.70635	0.0374342	1.70589	0.046178	1.70631
0.0396673	1.71129	0.0378903	1.7109	0.0467512	1.7112
0.0401358	1.71649	0.0383699	1.71602	0.047332	1.71642
0.0405775	1.72136	0.0388221	1.7209	0.0479294	1.72132
0.041028	1.72627	0.0393142	1.72618	0.0485411	1.72636
0.0414944	1.7312	0.0397776	1.73071	0.0491472	1.73137
0.0419906	1.73646	0.0403064	1.73603	0.0497551	1.73625
0.0424778	1.74153	0.0408149	1.74074	0.0504271	1.74141
0.0429674	1.74635	0.0413658	1.74595	0.0510867	1.74633
0.0434586	1.75124	0.0419099	1.75091	0.0517972	1.75147
0.0440094	1.75634	0.0424841	1.75595	0.0524896	1.75634
0.0445597	1.76142	0.0430645	1.76102	0.053218	1.76144
0.0451043	1.7663	0.0436592	1.76599	0.0539546	1.76644
0.0456955	1.77158	0.0442898	1.77099	0.0547261	1.7714
0.0462467	1.77617	0.0449063	1.77584	0.0555083	1.77637
0.0468841	1.78176	0.0455368	1.78093	0.0563346	1.7814
0.0474439	1.78627	0.0462153	1.78601	0.0571282	1.78632
0.0480287	1.79129	0.0468282	1.79079	0.0579594	1.79144
0.048646	1.79649	0.0475117	1.79598	0.0587838	1.79631
0.0492762	1.80129	0.0481853	1.8008	0.0596613	1.80132
0.0499288	1.8065	0.0489143	1.80602	0.060556	1.80647
0.0506163	1.81131	0.049614	1.81088	0.0614066	1.81126
0.0512818	1.81623	0.0503662	1.81594	0.0623279	1.81632
0.0520148	1.82144	0.0511284	1.82088	0.0632507	1.82121
0.0527067	1.82612	0.0519319	1.82585	0.0642267	1.82621
0.053486	1.83123	0.0527658	1.83098	0.0652658	1.83139
0.0542966	1.83639	0.053604	1.83578	0.0663288	1.83652
0.0550726	1.84142	0.0545307	1.84096	0.0673362	1.84119
0.0559083	1.84637	0.0554324	1.84603	0.0684509	1.84625
0.0567367	1.85133	0.0563715	1.85105	0.0695843	1.85124
0.0576871	1.85654	0.0573428	1.85597	0.0707787	1.85629
0.0585654	1.86124	0.0582995	1.86082	0.0720174	1.86141
0.0594969	1.86636	0.0593356	1.86601	0.0731886	1.86625
0.0603966	1.87117	0.0603733	1.87091	0.0745128	1.87143
0.0614316	1.87647	0.0614711	1.87592	0.0758263	1.87646
0.062417	1.88129	0.062591	1.88094	0.0771147	1.88125
0.0634613	1.88619	0.0637213	1.88574	0.0785467	1.88636
0.0646312	1.89152	0.065006	1.89098	0.0800093	1.89133
0.0657619	1.89642	0.0662731	1.8959	0.0815098	1.89618
0.0668966	1.90134	0.0676168	1.90101	0.0831657	1.9014
0.0681956	1.90647	0.0690183	1.90603	0.0848162	1.90638
0.0694871	1.9113	0.0704422	1.91091	0.0864866	1.91121
0.0708456	1.91635	0.0719272	1.91567	0.0883304	1.91629
0.0722621	1.92121	0.0736067	1.92088	0.090255	1.92135
0.0738329	1.92649	0.0753923	1.92609	0.092265	1.92638
0.0753976	1.9315	0.0772089	1.93104	0.0943032	1.93124
0.0770119	1.93627	0.0790691	1.93585	0.0965759	1.93643
0.078824	1.94133	0.0811725	1.94094	0.0989978	1.94144
0.0808093	1.94636	0.0834664	1.94587	0.101587	1.94639
0.0830227	1.95149	0.0859817	1.95086	0.104346	1.95127
0.0853089	1.95636	0.0886862	1.9558	0.107423	1.95624
0.0876923	1.96115	0.0916637	1.9608	0.110849	1.96149
0.0905479	1.96638	0.0951032	1.966	0.114247	1.96617
0.0935119	1.97148	0.0987154	1.97089	0.118245	1.97136
0.0967762	1.97643	0.102781	1.97588	0.122372	1.97618
0.100316	1.98135	0.107264	1.98081	0.126986	1.98126
0.104318	1.98644	0.11248	1.98593	0.132001	1.98629
0.108844	1.99147	0.118046	1.99087	0.137459	1.99134
0.113553	1.99622	0.124317	1.99595	0.143162	1.99635
0.11923	2.00139	0.131034	2.00083	0.1496	2.00135
0.125149	2.00626	0.13892	2.006	0.156324	2.0064
0.132323	2.01139	0.14749	2.01098	0.163705	2.0114
0.140844	2.01645	0.157282	2.01586	0.17182	2.01644
0.150411	2.02129	0.169221	2.021	0.180923	2.02152
0.161209	2.02642	0.181884	2.02576	0.190215	2.02657
0.172341	2.03114	0.196772	2.03089	0.199652	2.03126
0.186663	2.03651	0.213361	2.0358	0.211069	2.03638
0.203653	2.04161	0.233061	2.04084	0.223734	2.04135
0.220966	2.04628	0.256341	2.04589	0.238002	2.04624
0.232391	2.04915	0.271819	2.04918	0.246956	2.04922
0.25466	2.05404	0.29764	2.05413	0.26492	2.0544
0.278784	2.05892	0.325211	2.05905	0.284905	2.05963
0.305594	2.06404	0.355774	2.06417	0.307257	2.06439
0.334395	2.06904	0.390002	2.06916	0.335387	2.06933
0.364491	2.07414	0.423947	2.07413	0.368492	2.0745
0.395963	2.07906	0.459335	2.07916	0.407753	2.07958
0.432297	2.08389	0.496415	2.08411	0.452108	2.08439
0.476728	2.08896	0.537306	2.08904	0.504434	2.08948
0.523299	2.09397	0.579614	2.09414	0.559598	2.09446
0.571665	2.09907	0.626222	2.09915	0.605529	2.09951
0.622772	2.10384	0.676679	2.10418	0.651577	2.10442
0.674124	2.10902	0.729494	2.10915	0.691019	2.10963
0.720926	2.11405	0.78182	2.11411	0.730213	2.11435
0.759823	2.11906	0.830618	2.11906	0.768038	2.11918
0.798913	2.12403	0.869346	2.12404	0.808597	2.12439
0.834369	2.12914	0.898818	2.12902	0.845205	2.12952
0.862827	2.13396	0.918921	2.134	0.877379	2.13461
0.88697	2.13918	0.933724	2.13909	0.900484	2.13949
0.907971	2.14429	0.945516	2.14416	0.917674	2.1445
0.92637	2.14907	0.955075	2.14918	0.931745	2.14941
0.942474	2.15408	0.963003	2.15415	0.94385	2.15434
0.957122	2.15891	0.969729	2.1591	0.953694	2.15952
0.969262	2.16401	0.975672	2.16409	0.962309	2.16435
0.978777	2.16907	0.980787	2.16913	0.970083	2.16939
0.985426	2.17398	0.985192	2.17408	0.977167	2.17448
0.990308	2.17899	0.988916	2.17906	0.982915	2.17946
0.993772	2.18417	0.992201	2.18405	0.988196	2.18453
0.996137	2.18893	0.995139	2.18902	0.992779	2.18973
0.998234	2.19407	0.99767	2.19402	0.996977	2.19461
1.00005	2.19921	1	2.19901	1.00056	2.19958
1.00153	2.20397	1.00212	2.2041	1.0037	2.20453
1.00291	2.20901	1.004	2.20911	1.00667	2.20934
1.00419	2.21406	1.00574	2.21412	1.00948	2.2145
1.00536	2.21921	1.0074	2.21908	1.01218	2.21956
1.00637	2.22401	1.00895	2.22409	1.0145	2.22452
1.0074	2.22912	1.01045	2.22911	1.01676	2.22936
1.00833	2.23407	1.01185	2.23408	1.01866	2.23454
1.00921	2.2391	1.01316	2.23903	1.02082	2.23963
1.01004	2.24403	1.01451	2.24403	1.02285	2.24449
1.01086	2.24895	1.01579	2.24909	1.02481	2.24958
1.01168	2.25409	1.01706	2.25416	1.02664	2.25466
1.01245	2.25915	1.01824	2.25918	1.02846	2.25961
1.0132	2.2641	1.01944	2.2641	1.03013	2.26438
1.01394	2.26924	1.02061	2.26913	1.03185	2.26946
1.01465	2.27413	1.02177	2.27411	1.03348	2.2745
1.01536	2.27919	1.0229	2.27909	1.03516	2.27947
1.01601	2.28397	1.02405	2.28407	1.03673	2.28443
1.0167	2.28911	1.02514	2.2891	1.03835	2.28966
1.01736	2.29409	1.02626	2.29405	1.03999	2.29468
1.01801	2.29903	1.02734	2.29917	1.04143	2.29953
1.01862	2.30414	1.02833	2.30402	1.0428	2.30444
1.01921	2.3091	1.0294	2.30906	1.04425	2.30939
1.01982	2.31424	1.03042	2.31416	1.04571	2.31453
1.02039	2.31904	1.0314	2.31905	1.04708	2.3195
1.02096	2.32388	1.03243	2.32404	1.04847	2.32474
1.02155	2.32894	1.03343	2.3291	1.04984	2.3296
1.02216	2.33403	1.0344	2.33405	1.05116	2.33443
1.02273	2.33915	1.03541	2.33902	1.05251	2.33952
1.02327	2.34397	1.03641	2.34415	1.05385	2.34453
1.02385	2.34894	1.03741	2.34913	1.05524	2.34981
1.02442	2.35401	1.0384	2.35416	1.05656	2.35454
1.02497	2.359	1.03937	2.35911	1.05791	2.3595
1.02553	2.36392	1.04034	2.36407	1.05917	2.36462
1.02606	2.36904	1.04132	2.36911	1.06049	2.36945
1.02663	2.37398	1.04231	2.37407	1.06183	2.37436
1.02718	2.37897	1.04329	2.37911	1.06312	2.37929
1.02772	2.38402	1.04426	2.38411	1.06437	2.3843
1.02825	2.38884	1.04524	2.38909	1.06581	2.38958
1.02879	2.39402	1.0462	2.39404	1.06714	2.39452
1.02935	2.3992	1.04716	2.39906	1.06847	2.39984
1.02985	2.40411	1.04807	2.40407	1.06964	2.40479
1.03033	2.40908	1.049	2.40902	1.07087	2.40956
1.03086	2.41412	1.04992	2.41414	1.07209	2.41459
1.03136	2.41905	1.05082	2.41903	1.0733	2.41945
1.03186	2.42414	1.05175	2.4241	1.0745	2.42435
1.03235	2.42914	1.05267	2.42918	1.07572	2.42939
1.03286	2.43411	1.05358	2.43412	1.077	2.43442
1.03335	2.43909	1.05447	2.43898	1.07824	2.43938
1.03383	2.44403	1.05539	2.44404	1.07946	2.44446
1.03434	2.44907	1.05632	2.44911	1.08073	2.44943
1.03481	2.45407	1.0572	2.45407	1.08197	2.45457
1.03529	2.45911	1.05811	2.45904	1.08324	2.45959
1.0358	2.46404	1.05903	2.46399	1.08443	2.46455
1.0363	2.46918	1.05993	2.469	1.08566	2.46963
1.03677	2.47403	1.06083	2.47408	1.0869	2.4745
1.03726	2.47904	1.06177	2.47906	1.08808	2.47936
1.03774	2.48417	1.06267	2.48409	1.08935	2.48445
1.03821	2.4891	1.06358	2.48903	1.09062	2.48956
1.03871	2.49404	1.0645	2.49402	1.09194	2.4946
1.03921	2.49913	1.06542	2.49909	1.0931	2.49947

## Sheet: Fig2b
UTe2 #B1
H_omega//a		H_omega//b		H_omega//c
Deltaf/Deltaf(2K)	T(K)	Deltaf/Deltaf(2K)	T(K)	Deltaf/Deltaf(2K)	T(K)
8.88278e-05	0.0565421	4.29871e-05	0.0514767	9.41588e-06	0.0565478
0.00011103	0.0620817	5.73594e-05	0.0571653	1.78931e-05	0.0620708
0.00012796	0.0670757	7.2678e-05	0.0621546	3.27249e-05	0.0670798
0.000135784	0.0720664	8.25441e-05	0.0671413	3.38475e-05	0.0720615
0.000143039	0.077055	8.82501e-05	0.0721467	4.23707e-05	0.0770392
0.000147166	0.0820679	0.000104274	0.0771605	5.32092e-05	0.0820334
0.000160878	0.0870617	0.000109745	0.0821755	5.55292e-05	0.0870442
0.000179318	0.0923113	0.00013495	0.0871667	5.8368e-05	0.0920621
0.000196025	0.0973349	0.000150774	0.092335	7.25392e-05	0.0970741
0.000224808	0.10232	0.000171945	0.0973387	7.02053e-05	0.102044
0.000255692	0.107329	0.000179362	0.102325	8.17445e-05	0.107051
0.000281049	0.112323	0.000196264	0.107332	8.90403e-05	0.112082
0.000305912	0.117331	0.000214071	0.112326	0.000109141	0.117094
0.000331167	0.122321	0.000227182	0.117326	0.000120324	0.122094
0.000362388	0.127312	0.000251361	0.122323	0.000124469	0.127104
0.000390645	0.132305	0.000271718	0.12734	0.000131936	0.132098
0.000417065	0.137318	0.000297249	0.132333	0.000133607	0.137092
0.000452737	0.142335	0.000306459	0.137319	0.000153138	0.14208
0.000487858	0.147328	0.000328662	0.14231	0.000173335	0.147085
0.000524963	0.152182	0.000348948	0.147331	0.000184146	0.1522
0.00055763	0.157183	0.000381425	0.152186	0.000189508	0.157211
0.000594527	0.162161	0.000387397	0.157149	0.000201402	0.162185
0.000629084	0.167203	0.000417039	0.162151	0.000209501	0.167195
0.000671135	0.172173	0.000443658	0.167106	0.000239128	0.172196
0.000714146	0.177111	0.000475859	0.172127	0.000253689	0.177162
0.000747871	0.182198	0.000502879	0.177111	0.000277978	0.18222
0.000793419	0.187266	0.000533134	0.18214	0.000281689	0.187203
0.000830124	0.192221	0.000560604	0.187137	0.000302966	0.192144
0.000862386	0.197155	0.000587786	0.192155	0.000320374	0.197174
0.00090779	0.202184	0.000613587	0.197126	0.000343174	0.202184
0.000953219	0.207154	0.000644425	0.202088	0.000360815	0.207217
0.000994814	0.212122	0.000676523	0.207096	0.000356423	0.21221
0.00103801	0.217135	0.000696799	0.212094	0.000390469	0.217204
0.00109722	0.222122	0.000736497	0.217094	0.000395325	0.222194
0.00114719	0.227143	0.000770343	0.222109	0.00042556	0.227253
0.00120266	0.232126	0.000803461	0.227154	0.000453346	0.232214
0.00125014	0.237153	0.00082876	0.23213	0.000476695	0.237208
0.00130626	0.242156	0.000874732	0.237151	0.000494471	0.242177
0.00136041	0.247194	0.000909492	0.242141	0.000499432	0.247228
0.00141604	0.252174	0.000937103	0.247083	0.000529969	0.252243
0.00147025	0.257162	0.000973538	0.25215	0.000564215	0.257199
0.00152277	0.262164	0.00100935	0.257147	0.000573985	0.26218
0.00157492	0.267129	0.00104704	0.262133	0.00060799	0.26719
0.00162814	0.272095	0.00108166	0.267113	0.000642146	0.272177
0.00169113	0.277112	0.0011311	0.272146	0.000666663	0.277191
0.00174806	0.282091	0.00117465	0.277204	0.000689838	0.2822
0.00180181	0.287121	0.00121029	0.282166	0.000725137	0.287131
0.00186635	0.292177	0.00124327	0.287042	0.000747613	0.29211
0.00193447	0.297183	0.00128634	0.292054	0.000772437	0.297165
0.00199628	0.302061	0.00133199	0.297163	0.000795526	0.302206
0.00205717	0.307145	0.00137075	0.302147	0.000823409	0.307209
0.00212729	0.312194	0.00142201	0.307071	0.000834991	0.312186
0.00218143	0.317128	0.00145335	0.312088	0.000874686	0.317169
0.00225519	0.322191	0.00148686	0.317206	0.000913946	0.322158
0.0023158	0.327234	0.00154066	0.322154	0.000944852	0.327191
0.00238529	0.332184	0.00159439	0.327143	0.00097502	0.332185
0.00246014	0.337398	0.00163125	0.332053	0.000993306	0.337335
0.00252668	0.342387	0.001679	0.337061	0.00103219	0.342365
0.00259619	0.347384	0.0017278	0.342058	0.00108061	0.347385
0.00266862	0.352368	0.00176044	0.347044	0.00110873	0.3524
0.0027402	0.357353	0.00180872	0.352096	0.00115209	0.357355
0.00282025	0.362393	0.00185189	0.35707	0.00115669	0.362361
0.00289879	0.367377	0.00191071	0.362095	0.00120853	0.36739
0.00296698	0.372365	0.0019656	0.367091	0.00124551	0.372332
0.00304258	0.377357	0.00201101	0.372096	0.00126553	0.377326
0.00312229	0.382405	0.00206073	0.37708	0.00131557	0.382332
0.00319212	0.387373	0.00212107	0.382095	0.0013531	0.387355
0.00326459	0.392369	0.00218044	0.387065	0.00137622	0.392373
0.0033446	0.397379	0.00222937	0.392063	0.00140856	0.397397
0.00342065	0.40234	0.00227044	0.397068	0.00143238	0.402372
0.00349534	0.407304	0.00232685	0.402064	0.00148326	0.407327
0.003575	0.412332	0.00237687	0.407098	0.00151417	0.412384
0.00366053	0.417386	0.00242835	0.412067	0.00155199	0.417363
0.00374772	0.422378	0.00248388	0.417043	0.00160319	0.422379
0.00381967	0.427376	0.00254411	0.422044	0.00163105	0.42739
0.00390165	0.432367	0.002598	0.42709	0.001675	0.432361
0.00398517	0.437404	0.00264608	0.432054	0.00172242	0.437327
0.00406394	0.442382	0.00271085	0.437084	0.00176044	0.442377
0.00415597	0.447374	0.00276654	0.442089	0.00178854	0.447358
0.00424627	0.45234	0.00281973	0.447112	0.00182647	0.452347
0.00435564	0.457393	0.00287596	0.452084	0.00188008	0.457292
0.00444395	0.462389	0.0029587	0.457053	0.00194247	0.462323
0.0045364	0.467349	0.00301602	0.462117	0.00197828	0.467298
0.00463474	0.472336	0.00307977	0.467111	0.00201472	0.472318
0.00472979	0.477378	0.0031436	0.4721	0.00208018	0.477349
0.00481975	0.482414	0.00321672	0.477088	0.002112	0.482369
0.00491722	0.487422	0.00327682	0.482052	0.00214237	0.487357
0.00501234	0.492378	0.00334266	0.487087	0.00219281	0.492368
0.00510846	0.497368	0.00340463	0.4921	0.00223292	0.497356
0.00521414	0.502376	0.00346131	0.497069	0.00227874	0.502328
0.00532393	0.507415	0.00353179	0.50206	0.00233641	0.507345
0.00542957	0.512445	0.00360689	0.50708	0.00240292	0.512368
0.00553715	0.51738	0.00367584	0.512081	0.00245947	0.51736
0.00563326	0.522342	0.00375618	0.51708	0.00250354	0.522356
0.00574045	0.527354	0.00381929	0.522121	0.0025605	0.52735
0.00584833	0.532341	0.00389304	0.527081	0.00261545	0.532347
0.005962	0.537357	0.00396645	0.532074	0.00266162	0.537366
0.00607209	0.542343	0.00403319	0.537085	0.00270335	0.542347
0.00617491	0.547351	0.00412332	0.542082	0.00276514	0.547322
0.0062826	0.552386	0.00419352	0.547072	0.00281924	0.552326
0.0064006	0.557386	0.00426401	0.552054	0.002872	0.557346
0.00650484	0.562391	0.00433976	0.557067	0.00291728	0.562346
0.00662026	0.567412	0.00441413	0.562056	0.0029924	0.567356
0.00673296	0.572392	0.00448297	0.567019	0.00304737	0.572398
0.00684671	0.577212	0.00455933	0.572086	0.00309514	0.577197
0.00696926	0.582193	0.00462931	0.576293	0.00314248	0.582156
0.00707192	0.587265	0.00469974	0.581255	0.00322665	0.587172
0.00718162	0.592278	0.00477139	0.586179	0.003267	0.592181
0.00730223	0.597272	0.00484639	0.591181	0.00332159	0.597178
0.0074047	0.602249	0.00492126	0.596239	0.00337209	0.602191
0.00752513	0.607199	0.00501034	0.601311	0.00342251	0.607198
0.00763633	0.612181	0.00510315	0.606241	0.00348662	0.612162
0.00776183	0.617231	0.00518093	0.611257	0.00355979	0.617183
0.00787845	0.622201	0.00524787	0.616248	0.00362064	0.622168
0.00800133	0.62725	0.00532383	0.621254	0.0036777	0.627111
0.00811953	0.632248	0.00541755	0.626247	0.00377129	0.632127
0.00823713	0.637165	0.00549452	0.631244	0.00383106	0.637173
0.00836125	0.642238	0.00558365	0.636252	0.0039039	0.642216
0.00847712	0.647264	0.00565087	0.641237	0.00396432	0.647127
0.00859636	0.652232	0.00573825	0.646246	0.00402733	0.652148
0.00871266	0.657223	0.00582709	0.651285	0.00406557	0.657156
0.00883942	0.662251	0.00590966	0.656261	0.0041389	0.662201
0.00896647	0.667291	0.00599235	0.661294	0.00420565	0.667148
0.00909623	0.672293	0.00606872	0.666274	0.0042782	0.672134
0.00921926	0.677228	0.0061593	0.671308	0.00434692	0.677146
0.00934823	0.682191	0.00624689	0.676286	0.00441649	0.682172
0.00948388	0.687128	0.0063222	0.681226	0.00450182	0.687192
0.00962583	0.692195	0.00643815	0.68626	0.00458052	0.692148
0.00976413	0.697252	0.00653291	0.691236	0.00465272	0.697117
0.00991006	0.702231	0.00662736	0.696172	0.00473794	0.702135
0.0100583	0.707216	0.0067314	0.701205	0.00481855	0.707193
0.01021	0.712243	0.00682849	0.706211	0.00489015	0.71222
0.0103615	0.717215	0.00695692	0.711193	0.00496732	0.71722
0.0105109	0.722155	0.0070458	0.716164	0.00504381	0.722246
0.0106654	0.727149	0.00714415	0.721152	0.00514725	0.727246
0.0108163	0.732196	0.00726814	0.726147	0.00523167	0.732264
0.0109584	0.737199	0.00737269	0.731232	0.00531749	0.737163
0.0111178	0.742225	0.00747808	0.736305	0.00541589	0.742178
0.0112838	0.74727	0.00758162	0.741231	0.00549207	0.747239
0.0114309	0.752182	0.00770581	0.746165	0.005576	0.752171
0.0115835	0.757151	0.00782517	0.751234	0.00566674	0.757159
0.0117516	0.762201	0.0079449	0.756249	0.00577305	0.762159
0.0119107	0.767202	0.00805397	0.761193	0.00585479	0.767137
0.0120736	0.772168	0.00817441	0.766226	0.00593086	0.772092
0.0122451	0.777161	0.00828933	0.771268	0.00603651	0.777105
0.0123986	0.782191	0.00839608	0.776209	0.0061514	0.78214
0.0125679	0.787174	0.00852619	0.781243	0.00624652	0.787114
0.0127224	0.792174	0.00864568	0.786171	0.00633174	0.792124
0.0128848	0.797142	0.00874616	0.791193	0.0064256	0.797189
0.0130556	0.802198	0.00885361	0.79628	0.00652162	0.80218
0.0132302	0.807248	0.00897713	0.801223	0.00662434	0.807168
0.013401	0.812244	0.00909149	0.806191	0.00673989	0.812156
0.013579	0.81722	0.00921886	0.811211	0.00684769	0.817142
0.0137675	0.822141	0.00935206	0.816263	0.0069519	0.82218
0.0139464	0.827258	0.00947914	0.821256	0.00704266	0.827146
0.0141339	0.832303	0.00959505	0.826219	0.00714712	0.832195
0.0143181	0.837233	0.00973554	0.831221	0.00726384	0.837201
0.014497	0.842237	0.00985927	0.836271	0.00737471	0.842156
0.0146837	0.847198	0.00998309	0.841293	0.00750114	0.84717
0.0148448	0.852146	0.0101121	0.846237	0.00761709	0.852193
0.0150316	0.857254	0.0102443	0.851255	0.00770713	0.857193
0.0152013	0.862307	0.0103577	0.856213	0.00782326	0.862134
0.0153717	0.867217	0.0104905	0.861206	0.00791835	0.86718
0.0155355	0.872239	0.0106286	0.866209	0.00802509	0.87224
0.0156919	0.876838	0.0107446	0.87128	0.00810787	0.876775
0.01587	0.881824	0.0108729	0.876772	0.00823856	0.881799
0.0160534	0.886818	0.0110068	0.881763	0.00832738	0.886785
0.0162267	0.891826	0.0111311	0.8868	0.0084485	0.89175
0.0164063	0.896839	0.0112593	0.891821	0.0085554	0.896856
0.0165852	0.901786	0.0113909	0.896792	0.00869036	0.901959
0.0167654	0.906808	0.0115124	0.901842	0.00878375	0.906904
0.0169511	0.911801	0.0116472	0.906815	0.0088993	0.911822
0.0171435	0.91685	0.0117795	0.911833	0.00900046	0.916818
0.0173258	0.921903	0.0119098	0.916839	0.00911174	0.921904
0.0175196	0.926832	0.0120419	0.921791	0.00922157	0.926852
0.0177099	0.931831	0.012183	0.926803	0.00935	0.931854
0.0179111	0.93686	0.0123302	0.931757	0.00947333	0.93683
0.0181011	0.941897	0.0124571	0.936809	0.00960032	0.941828
0.0183026	0.946836	0.0125927	0.941783	0.00970354	0.946926
0.0185065	0.951829	0.0127337	0.946758	0.00984744	0.951876
0.018713	0.956853	0.0128868	0.951793	0.0099679	0.956921
0.0189244	0.961887	0.0130385	0.956831	0.0101111	0.961809
0.019127	0.966838	0.0131814	0.961879	0.0102625	0.966788
0.0193361	0.971753	0.0133279	0.966794	0.0103896	0.971881
0.0195544	0.976857	0.0134779	0.971833	0.0105172	0.976953
0.0197737	0.981903	0.0136342	0.976772	0.0106523	0.981951
0.0199888	0.98682	0.013794	0.981777	0.0107779	0.986926
0.0202008	0.991776	0.0139536	0.986785	0.0109562	0.991847
0.0204283	0.996812	0.0141002	0.991715	0.0110991	0.996888
0.020659	1.00182	0.0142637	0.996727	0.0112338	1.00186
0.0208883	1.00685	0.0144188	1.00173	0.0113742	1.00677
0.0211229	1.01184	0.0145926	1.00687	0.0115179	1.01175
0.021347	1.01682	0.0147481	1.01179	0.0116787	1.01677
0.0215946	1.02183	0.0149263	1.01684	0.0118291	1.02182
0.0218442	1.02683	0.0150993	1.02178	0.0119789	1.0269
0.0220796	1.03181	0.0152843	1.02682	0.0121343	1.03184
0.0223293	1.03689	0.015455	1.03183	0.0123102	1.03682
0.0225803	1.04183	0.0156333	1.03687	0.0124769	1.04177
0.0228312	1.04683	0.015815	1.04178	0.012628	1.0468
0.0230856	1.0518	0.015999	1.04679	0.012811	1.05183
0.0233405	1.05678	0.0161838	1.05183	0.0129745	1.05679
0.0236038	1.06186	0.016374	1.0568	0.013159	1.06178
0.0238715	1.06688	0.0165618	1.06183	0.0133364	1.06678
0.0241377	1.07184	0.0167503	1.06675	0.0135091	1.07174
0.0244256	1.07681	0.016939	1.07168	0.0136901	1.07673
0.024625	1.08038	0.0171381	1.07676	0.0138424	1.08125
0.024907	1.08522	0.0173041	1.08084	0.0140419	1.08623
0.0252094	1.09043	0.0175149	1.08584	0.0142495	1.0916
0.0255229	1.09555	0.0177201	1.09063	0.0144358	1.09627
0.0258247	1.10049	0.0179311	1.09575	0.0146277	1.10134
0.0261357	1.1056	0.0181434	1.10068	0.014845	1.10648
0.026419	1.11033	0.0183695	1.10554	0.015043	1.11146
0.0267619	1.11555	0.0186023	1.11101	0.0152734	1.11622
0.027062	1.12053	0.0188259	1.11589	0.0154959	1.1214
0.0273757	1.12561	0.0190265	1.12068	0.0157228	1.12653
0.02768	1.13046	0.0192679	1.12602	0.0159368	1.13144
0.028008	1.13548	0.0194985	1.13098	0.0161618	1.13649
0.0283373	1.14066	0.0197136	1.13562	0.0163907	1.14135
0.0286901	1.14573	0.0199695	1.14086	0.0166339	1.14654
0.029018	1.15053	0.0202091	1.1458	0.0168586	1.15133
0.0293772	1.15549	0.0204544	1.15073	0.0171324	1.15632
0.0297228	1.16057	0.0206971	1.15572	0.0173815	1.16149
0.0300795	1.1654	0.0209656	1.16082	0.0176045	1.16653
0.0304459	1.17059	0.0212088	1.16559	0.0178755	1.17146
0.0307991	1.17548	0.0214763	1.17086	0.0181239	1.17634
0.0311483	1.18059	0.0217321	1.17581	0.0183669	1.18129
0.0315232	1.18556	0.0219968	1.18074	0.0186174	1.18617
0.0318949	1.19045	0.0222734	1.18583	0.0188642	1.19129
0.0322863	1.19565	0.0225353	1.19076	0.0191607	1.19637
0.032672	1.20051	0.0227972	1.19572	0.0194607	1.20142
0.0330717	1.20546	0.0231063	1.20073	0.0197552	1.20641
0.0334762	1.21047	0.0233776	1.20566	0.0200514	1.21147
0.0338849	1.21538	0.0236803	1.21082	0.020367	1.21639
0.0342999	1.22044	0.0239872	1.21553	0.0206516	1.22146
0.0347029	1.22538	0.0242849	1.22082	0.0209343	1.22633
0.0351133	1.23033	0.0245664	1.22563	0.0212396	1.23149
0.0355645	1.23539	0.0248796	1.23071	0.0215511	1.23645
0.0360033	1.24065	0.0252216	1.23605	0.0218836	1.24127
0.036457	1.24565	0.025499	1.24071	0.0222252	1.24632
0.0369047	1.25071	0.0258325	1.2459	0.0225822	1.2516
0.0373476	1.25553	0.0261562	1.25078	0.022889	1.25646
0.0378185	1.2604	0.0265041	1.2558	0.0232534	1.26144
0.0382996	1.26553	0.0268453	1.2607	0.0236146	1.26645
0.0387823	1.27046	0.0272055	1.26585	0.0239716	1.27132
0.0392445	1.27541	0.0275569	1.27085	0.0243454	1.2765
0.039709	1.28034	0.0278935	1.2758	0.0247155	1.28148
0.04024	1.28568	0.0282382	1.28072	0.0250755	1.28633
0.0407345	1.29061	0.0286119	1.28597	0.0254499	1.29145
0.0412312	1.29546	0.0289572	1.29067	0.0258689	1.29643
0.0417278	1.30033	0.0293405	1.29568	0.0262718	1.30154
0.0422868	1.30556	0.0297193	1.30074	0.0266902	1.30646
0.0428313	1.31062	0.0301063	1.30576	0.027111	1.3114
0.0433771	1.31551	0.030496	1.31077	0.0275369	1.31637
0.0439275	1.32038	0.0309167	1.3157	0.0279811	1.32132
0.0445327	1.3255	0.0313482	1.32076	0.0284187	1.3264
0.0450975	1.33056	0.0317595	1.32579	0.0288457	1.33137
0.0456801	1.33548	0.0321806	1.33092	0.0292841	1.33631
0.0462447	1.34039	0.0325855	1.33582	0.0297394	1.34124
0.0468623	1.34541	0.0330169	1.34074	0.0302298	1.34627
0.0474703	1.35044	0.0334588	1.34569	0.030728	1.3515
0.0481135	1.35548	0.0339017	1.35072	0.0312186	1.3564
0.0487577	1.36057	0.0343548	1.35572	0.0316951	1.36123
0.0494033	1.36548	0.0348449	1.36076	0.0322131	1.36633
0.0500665	1.37044	0.03532	1.36569	0.0327646	1.37141
0.0507518	1.37547	0.0358168	1.37064	0.0332729	1.37628
0.0514368	1.3804	0.0363319	1.37568	0.0338363	1.38127
0.0521385	1.3856	0.0368598	1.38068	0.0343925	1.38642
0.0527849	1.39045	0.0373774	1.38569	0.0349373	1.39151
0.0534943	1.39545	0.0378914	1.39066	0.0354842	1.39648
0.0542271	1.40057	0.0384086	1.39566	0.0360533	1.40149
0.054954	1.4056	0.0389533	1.40067	0.0366369	1.40636
0.0556688	1.41042	0.0395161	1.4058	0.0372387	1.41133
0.0564293	1.41536	0.0400906	1.41092	0.0378373	1.4164
0.0572297	1.42045	0.0406778	1.41592	0.0384682	1.42138
0.0580255	1.42543	0.0412383	1.42066	0.0391463	1.42639
0.0588653	1.43053	0.0418788	1.42579	0.0397752	1.43134
0.0597058	1.43545	0.0425006	1.43074	0.0404656	1.43644
0.0605693	1.44049	0.0431505	1.43566	0.0411716	1.44146
0.0614113	1.44545	0.0438125	1.44056	0.0418151	1.44633
0.0622603	1.45044	0.0444974	1.44572	0.0424984	1.45123
0.0631532	1.45538	0.0451657	1.45075	0.0432052	1.45625
0.0640729	1.46047	0.0458451	1.45583	0.0439628	1.46138
0.0649922	1.4654	0.046562	1.46084	0.0446983	1.46632
0.0659686	1.47051	0.0472812	1.46582	0.0454557	1.47131
0.0670755	1.47619	0.0479979	1.47073	0.0459897	1.47476
0.0681095	1.48124	0.0487375	1.47551	0.0468759	1.48014
0.0691048	1.48605	0.0495371	1.48047	0.047672	1.48498
0.0702531	1.49122	0.050356	1.48551	0.0485292	1.48992
0.0713325	1.49619	0.0511819	1.49038	0.0494162	1.49492
0.0725642	1.50144	0.0520263	1.49528	0.0503937	1.50002
0.073662	1.50621	0.0529414	1.5004	0.0512834	1.50483
0.0748098	1.5112	0.0538263	1.50529	0.0522038	1.50996
0.0759758	1.51614	0.0547339	1.51049	0.0531369	1.51482
0.0771544	1.52109	0.0556141	1.51526	0.0540939	1.51985
0.078436	1.52614	0.0566062	1.52053	0.0550803	1.52486
0.0797515	1.5312	0.0575847	1.52554	0.0561057	1.52987
0.0810403	1.53608	0.0585897	1.53053	0.0571882	1.53501
0.0824482	1.54113	0.0596413	1.53545	0.0582589	1.53995
0.0839288	1.54626	0.0607299	1.54044	0.0594136	1.54501
0.0854165	1.55117	0.0618172	1.54533	0.060518	1.54994
0.0869503	1.55618	0.062998	1.55047	0.0617211	1.55475
0.0885796	1.56121	0.0642406	1.55558	0.0630078	1.55996
0.0902983	1.56625	0.0654859	1.56055	0.0642871	1.56481
0.0919485	1.57108	0.066783	1.56545	0.0656009	1.56979
0.0936837	1.57612	0.068117	1.57044	0.0669486	1.57498
0.0954455	1.58113	0.0694533	1.57552	0.0683511	1.58006
0.09728	1.58607	0.0708439	1.5805	0.0696552	1.58478
0.0993176	1.59132	0.0722538	1.58531	0.0711532	1.58985
0.101351	1.59628	0.0737419	1.5903	0.0727855	1.59505
0.103424	1.60114	0.0753737	1.59548	0.0743396	1.59983
0.10567	1.60618	0.0770271	1.60046	0.0760944	1.60503
0.108029	1.61118	0.07873	1.60541	0.0777836	1.60985
0.110387	1.61593	0.0805326	1.61032	0.0796771	1.61495
0.113168	1.62124	0.0825227	1.61549	0.0816389	1.62008
0.115863	1.62614	0.0844967	1.62031	0.0836165	1.62492
0.118848	1.63124	0.0866668	1.62547	0.085695	1.62992
0.121868	1.63609	0.0888318	1.63032	0.088014	1.63508
0.125095	1.64127	0.0912853	1.63554	0.090251	1.63992
0.128291	1.64613	0.0936287	1.64038	0.092479	1.64486
0.131784	1.65119	0.0961679	1.64546	0.0950614	1.64999
0.135521	1.65617	0.0988565	1.6505	0.0976469	1.65485
0.139579	1.66125	0.10168	1.65551	0.100473	1.65996
0.143713	1.666	0.104602	1.66033	0.103499	1.66499
0.148322	1.67099	0.107845	1.66533	0.106691	1.66996
0.153439	1.67607	0.111409	1.67041	0.110096	1.6749
0.158929	1.68112	0.115221	1.67542	0.11402	1.68009
0.164881	1.68607	0.119321	1.68038	0.118006	1.68504
0.171877	1.69128	0.123801	1.68531	0.122249	1.68983
0.178976	1.69611	0.128976	1.69051	0.127232	1.695
0.187688	1.70128	0.134301	1.69527	0.132789	1.70002
0.196809	1.7062	0.140899	1.70054	0.13883	1.70497
0.207446	1.71116	0.147993	1.70554	0.145714	1.71006
0.219426	1.71618	0.155748	1.7104	0.153099	1.71489
0.233486	1.72119	0.16477	1.71544	0.162076	1.71996
0.250686	1.7262	0.175127	1.72028	0.17232	1.72471
0.271116	1.73108	0.18811	1.7254	0.187002	1.7301
0.299774	1.73631	0.204294	1.73052	0.204921	1.73512
0.335408	1.74125	0.224846	1.73549	0.228038	1.73976
0.382579	1.74596	0.251189	1.74027	0.267479	1.7452
0.458505	1.75105	0.29189	1.74538	0.32473	1.74968
0.56434	1.75609	0.351597	1.75028	0.398685	1.75509
0.687602	1.76118	0.434307	1.7554	0.479299	1.75998
0.775972	1.76615	0.514758	1.76052	0.560556	1.76493
0.829915	1.77113	0.583344	1.76531	0.631758	1.76986
0.872771	1.77626	0.64448	1.77043	0.691411	1.77511
0.900582	1.78121	0.69312	1.77526	0.737445	1.78006
0.917501	1.78603	0.731057	1.7804	0.776275	1.78518
0.930766	1.79108	0.758615	1.78531	0.807979	1.7901
0.940899	1.79619	0.780848	1.79032	0.832295	1.79487
0.94885	1.80129	0.799584	1.79533	0.85395	1.79985
0.955091	1.8063	0.816451	1.80044	0.872133	1.80503
0.960194	1.81136	0.830501	1.8054	0.886248	1.8099
0.964219	1.81618	0.843257	1.81035	0.898527	1.81493
0.967807	1.82127	0.854556	1.81553	0.908944	1.82001
0.970758	1.82622	0.864278	1.82036	0.917614	1.82494
0.973331	1.83107	0.873263	1.82544	0.9252	1.82991
0.975645	1.83613	0.881421	1.83045	0.931789	1.83484
0.977661	1.84109	0.888452	1.83533	0.937854	1.83995
0.979445	1.8461	0.895324	1.84047	0.943068	1.84485
0.981112	1.85108	0.901632	1.84543	0.947795	1.84996
0.982598	1.85611	0.907211	1.85033	0.952001	1.85507
0.983924	1.86115	0.912724	1.85545	0.955614	1.85982
0.985096	1.86609	0.917807	1.86058	0.958948	1.86495
0.98623	1.87123	0.922258	1.86553	0.96194	1.86997
0.987237	1.87619	0.92653	1.87046	0.964593	1.87495
0.988158	1.88108	0.930402	1.87526	0.967074	1.87994
0.989034	1.88607	0.934612	1.88064	0.969398	1.88499
0.989818	1.89097	0.938095	1.88539	0.971557	1.89004
0.990621	1.89626	0.941668	1.89036	0.973487	1.89492
0.991309	1.90111	0.945224	1.89558	0.975389	1.89998
0.992002	1.90621	0.94831	1.90026	0.977118	1.90488
0.992623	1.91122	0.951559	1.90545	0.978877	1.9103
0.99321	1.91606	0.954675	1.91062	0.980396	1.91504
0.99378	1.92124	0.957474	1.9153	0.981786	1.91982
0.994322	1.92615	0.960314	1.92049	0.983235	1.92503
0.994811	1.93102	0.963051	1.92542	0.984568	1.93004
0.995295	1.93606	0.96572	1.93036	0.985817	1.93508
0.995745	1.94107	0.968327	1.93553	0.987063	1.94015
0.996216	1.94616	0.970814	1.94043	0.988301	1.94517
0.996673	1.9512	0.973366	1.94553	0.989404	1.94976
0.997083	1.9562	0.975728	1.95038	0.990554	1.95491
0.997462	1.96111	0.978089	1.95542	0.991677	1.96
0.997815	1.96617	0.980264	1.96037	0.992674	1.96488
0.998162	1.9712	0.982385	1.96533	0.993698	1.96989
0.99851	1.97605	0.984401	1.97034	0.994738	1.97509
0.998802	1.98119	0.986439	1.97551	0.995576	1.97973
0.999084	1.98612	0.988164	1.98031	0.996537	1.98485
0.999352	1.99114	0.989974	1.9854	0.99746	1.98994
0.999623	1.99615	0.991627	1.99038	0.99838	1.99512
0.999862	2.00124	0.993262	1.99558	0.999194	2.00004
1.00008	2.00588	0.994749	2.0004	1.00001	2.00484
1.00029	2.01127	0.996192	2.00543	1.00081	2.00976
1.00048	2.01614	0.997496	2.01029	1.0016	2.01485
1.00067	2.02123	0.998794	2.01533	1.00241	2.02009
1.00082	2.02601	1.00004	2.02046	1.00313	2.02474
1.00096	2.03113	1.00111	2.02545	1.00379	2.02985
1.00109	2.03634	1.00208	2.0306	1.00444	2.03494
1.00121	2.04127	1.00295	2.0354	1.00512	2.04043
1.00132	2.04613	1.00378	2.04037	1.0057	2.04471
1.00143	2.05095	1.00458	2.04533	1.00639	2.05033
1.00154	2.05599	1.00525	2.04998	1.00698	2.05516
1.00164	2.06114	1.006	2.05523	1.00762	2.06012
1.00173	2.06583	1.00666	2.05997	1.00825	2.06519
1.00181	2.07094	1.00732	2.06499	1.00887	2.07025
1.00189	2.07588	1.00794	2.06995	1.00947	2.07546
1.00196	2.08062	1.00854	2.07505	1.01003	2.08026
1.00204	2.08602	1.0091	2.08004	1.01058	2.08505
1.00211	2.09107	1.00964	2.08514	1.01122	2.09029
1.00216	2.09598	1.01012	2.08976	1.01177	2.09517
1.00222	2.10088	1.01062	2.09508	1.01238	2.10037
1.00228	2.10582	1.01106	2.10004	1.01294	2.10527
1.00235	2.11099	1.01151	2.10519	1.01345	2.11011
1.00238	2.11602	1.01194	2.11025	1.01396	2.11502
1.00243	2.12073	1.01229	2.115	1.01454	2.1204
1.00246	2.12596	1.01262	2.11987	1.01508	2.12526
1.00251	2.13086	1.01294	2.12481	1.01556	2.13019
1.00254	2.1359	1.01326	2.13006	1.01606	2.13507
1.00259	2.14099	1.01355	2.13496	1.01659	2.14031
1.00262	2.14608	1.01384	2.14003	1.01711	2.14507
1.00264	2.15088	1.0141	2.145	1.01764	2.15025
1.00267	2.15595	1.01437	2.15004	1.01815	2.1551
1.00271	2.16106	1.01461	2.1549	1.01868	2.16018
1.00271	2.16569	1.01484	2.16005	1.01918	2.16526
1.00274	2.17107	1.01505	2.16514	1.01971	2.17031
1.00277	2.17584	1.01524	2.16998	1.02017	2.17501
1.00279	2.18104	1.01543	2.17492	1.02066	2.18008
1.0028	2.18615	1.01563	2.17991	1.0212	2.18515
1.00281	2.19095	1.0158	2.18492	1.02168	2.19019
1.00284	2.19577	1.01597	2.19001	1.02219	2.19514
1.00283	2.20102	1.01613	2.19512	1.02268	2.20038
1.00285	2.20578	1.01629	2.19994	1.02316	2.20519
1.00286	2.21109	1.01643	2.20507	1.02363	2.21034
1.0029	2.216	1.01656	2.21019	1.02408	2.21518
1.0029	2.22099	1.0167	2.21512	1.02456	2.22022
1.0029	2.22627	1.01681	2.22008	1.02503	2.22525
1.00291	2.231	1.01695	2.22524	1.02547	2.23009
1.00293	2.23619	1.01705	2.23001	1.02595	2.23512
1.00293	2.24106	1.01715	2.23507	1.02642	2.24026
1.00294	2.24594	1.01724	2.24013	1.02686	2.24508
1.00296	2.25103	1.01733	2.24516	1.02734	2.25011
1.00294	2.25599	1.01741	2.24989	1.0278	2.25526
1.00296	2.26094	1.0175	2.2549	1.02825	2.26028
1.00298	2.26601	1.01759	2.26006	1.02871	2.26512
1.00297	2.27102	1.01767	2.26491	1.02917	2.27016
1.00297	2.27605	1.01775	2.27011	1.02963	2.27516
1.00298	2.28087	1.01781	2.27499	1.03006	2.28029
1.00298	2.28581	1.01787	2.28005	1.03055	2.28545
1.00297	2.29097	1.01794	2.28495	1.03101	2.29019
1.00299	2.29602	1.01801	2.29003	1.0315	2.29563
1.00299	2.30074	1.01808	2.29509	1.03193	2.30009
1.00298	2.30612	1.01814	2.30007	1.03239	2.30539
1.00298	2.311	1.01821	2.30511	1.03275	2.30994
1.00301	2.31603	1.01826	2.30992	1.03322	2.31539
1.00301	2.3209	1.01833	2.31495	1.03366	2.32029
1.003	2.32608	1.01838	2.32004	1.0341	2.32513
1.00299	2.3309	1.01844	2.32484	1.03455	2.33038
1.003	2.33602	1.01849	2.33009	1.035	2.33527
1.00301	2.34102	1.01855	2.33491	1.03541	2.34025
1.00301	2.34603	1.0186	2.33963	1.03587	2.3453
1.00302	2.35125	1.01865	2.34495	1.0363	2.35018
1.00299	2.35585	1.01869	2.35012	1.03673	2.35507
1.00298	2.36097	1.01874	2.35521	1.03716	2.36028
1.00299	2.36597	1.0188	2.36006	1.03762	2.36523
1.00299	2.37095	1.01882	2.36485	1.03806	2.37038
1.003	2.37619	1.01888	2.37001	1.03853	2.37525
1.00298	2.38106	1.01894	2.37523	1.03897	2.38018
1.00297	2.38599	1.01898	2.37997	1.03942	2.38521
1.00297	2.39093	1.01901	2.38504	1.03985	2.39016
1.00297	2.39594	1.01906	2.39003	1.04033	2.39543
1.00296	2.40104	1.01907	2.39508	1.04075	2.40006
1.00297	2.40598	1.01912	2.39998	1.04116	2.40511
1.00295	2.41061	1.01917	2.40509	1.0416	2.41027
1.00293	2.41596	1.0192	2.40995	1.04202	2.41529
1.00293	2.42105	1.01921	2.41499	1.04243	2.4201
1.00294	2.42591	1.01925	2.42001	1.04287	2.42533
1.00292	2.43106	1.01929	2.42489	1.0433	2.43001
1.0029	2.4361	1.01932	2.43009	1.04375	2.43505
1.0029	2.44098	1.01935	2.43511	1.04418	2.44039
1.00292	2.44608	1.01939	2.43999	1.0446	2.44511
1.00292	2.45108	1.01942	2.44521	1.04508	2.45025
1.00291	2.45603	1.01945	2.4501	1.04551	2.45509
1.00293	2.46086	1.01948	2.45493	1.04596	2.46046
1.0029	2.46607	1.0195	2.4601	1.04638	2.4652
1.00289	2.471	1.01955	2.46513	1.04683	2.47021
1.0029	2.47609	1.01958	2.46995	1.04719	2.47491
1.00288	2.48122	1.01959	2.47495	1.04771	2.48043
1.00287	2.4859	1.01962	2.48002	1.04815	2.48528
1.00286	2.49098	1.01965	2.48499	1.04861	2.49029
1.00287	2.49598	1.01968	2.49017	1.04903	2.49529
		1.01971	2.49487
		1.01972	2.4999

## Sheet: Fig2c
UTe2 #C1
H_omega//a		H_omega//b		H_omega//c
Deltaf/Deltaf(2K)	T(K)	Deltaf/Deltaf(2K)	T(K)	Deltaf/Deltaf(2K)	T(K)
8.17516e-05	0.0566344	3.93816e-05	0.0566617	2.89377e-05	0.0566122
0.00011608	0.0622545	6.2454e-05	0.0623263	3.31913e-05	0.0622719
0.000140407	0.0672645	9.11416e-05	0.0673105	2.62895e-05	0.0672765
0.00017135	0.0722655	0.000113699	0.0723097	3.50596e-05	0.0722797
0.000226829	0.0772535	0.000150848	0.0773239	5.88554e-05	0.0772801
0.00022087	0.0822422	0.000165985	0.0823157	4.93041e-05	0.082266
0.000260411	0.0870774	0.000181894	0.0871656	6.56172e-05	0.0872751
0.000285339	0.0921119	0.000206773	0.0921798	7.71e-05	0.0921535
0.000325424	0.0970803	0.000231938	0.0971756	8.64598e-05	0.0971658
0.000362861	0.102063	0.000248854	0.102167	8.83413e-05	0.10216
0.000392414	0.107093	0.000260175	0.107164	0.000102875	0.107123
0.000408355	0.1121	0.000281537	0.112161	0.000106145	0.112127
0.000430818	0.117066	0.000320921	0.117163	0.000117167	0.117139
0.000493904	0.122076	0.000367822	0.122178	0.000131775	0.122159
0.000496334	0.127097	0.000397988	0.127157	0.000140899	0.127204
0.000559354	0.132085	0.000422672	0.132135	0.000146639	0.132176
0.000602653	0.137069	0.000448417	0.13714	0.000173132	0.137178
0.000647908	0.142096	0.000457047	0.142194	0.000179339	0.142165
0.000701238	0.147095	0.000510238	0.147199	0.000198331	0.147169
0.000739454	0.152115	0.000527083	0.152352	0.000218118	0.152315
0.000812082	0.157633	0.000579579	0.157369	0.000206564	0.157344
0.000813719	0.161486	0.000622792	0.162362	0.000234607	0.162333
0.000860249	0.166584	0.000644016	0.16735	0.000254878	0.167306
0.000888672	0.171503	0.000664226	0.172364	0.000251012	0.172319
0.000963067	0.176471	0.000696741	0.177341	0.000264206	0.177341
0.000999654	0.181529	0.000731909	0.182371	0.000282627	0.18231
0.00105084	0.186531	0.000780135	0.18736	0.000309268	0.187312
0.00106655	0.191604	0.000773197	0.192351	0.000324533	0.192314
0.00111197	0.196526	0.000833712	0.197333	0.000341563	0.197318
0.00119296	0.20155	0.000827157	0.20236	0.000365496	0.202351
0.00124715	0.206536	0.000919883	0.207339	0.000386365	0.207354
0.00132424	0.211529	0.000948496	0.212347	0.000389423	0.212317
0.00133582	0.216533	0.000966932	0.217381	0.00040622	0.217312
0.00139085	0.221597	0.00100074	0.222365	0.000432857	0.222348
0.00145782	0.226568	0.00105371	0.227375	0.000452786	0.227382
0.00151149	0.231557	0.00109072	0.232385	0.000477978	0.232374
0.00158281	0.2366	0.00116431	0.237385	0.000496048	0.237343
0.00163407	0.241592	0.0011957	0.242384	0.000514008	0.242339
0.00171717	0.246587	0.00122369	0.247396	0.000536576	0.247345
0.00170739	0.251601	0.00128302	0.25238	0.000546855	0.252316
0.00178722	0.256651	0.00131155	0.257363	0.000572333	0.257348
0.00187635	0.261617	0.00136479	0.262362	0.000591632	0.262315
0.0019147	0.26664	0.00141343	0.267361	0.000617525	0.267365
0.00195904	0.271491	0.00147991	0.272359	0.000635619	0.272376
0.00203573	0.276489	0.0015461	0.27738	0.000659346	0.277321
0.00211505	0.281501	0.00161377	0.282314	0.000677773	0.282333
0.00218606	0.286483	0.00164442	0.287367	0.000712879	0.287356
0.00228672	0.29166	0.00173352	0.292402	0.000738937	0.292344
0.00235332	0.296722	0.00175564	0.297375	0.000755985	0.297346
0.0024319	0.301574	0.00179415	0.302389	0.000781199	0.302344
0.00246436	0.306623	0.00184748	0.307395	0.000811728	0.307307
0.00249782	0.311556	0.00192622	0.312343	0.000823789	0.312277
0.00255518	0.316699	0.00199355	0.317338	0.000842725	0.317315
0.00261492	0.321616	0.00204017	0.322372	0.000877032	0.322338
0.00267605	0.326511	0.00209919	0.327419	0.000916114	0.327342
0.00276542	0.331459	0.00211501	0.332391	0.000942906	0.332336
0.00283047	0.336474	0.00219255	0.33736	0.000944058	0.337292
0.00292252	0.342357	0.00223871	0.342298	0.000981092	0.342339
0.00301664	0.347346	0.00225962	0.347261	0.0010046	0.347333
0.0030585	0.352304	0.0022892	0.352184	0.00102954	0.352321
0.00318647	0.35733	0.00242597	0.357253	0.00106595	0.357325
0.00327498	0.362342	0.00248572	0.362302	0.00108895	0.362352
0.00339197	0.36734	0.00251762	0.367235	0.00112365	0.36734
0.0034944	0.372368	0.00258648	0.372243	0.00116532	0.372311
0.00363458	0.377387	0.00260823	0.377242	0.0012043	0.377338
0.00361445	0.382381	0.00270955	0.382304	0.00122407	0.382332
0.00374788	0.387374	0.00278508	0.38726	0.00124772	0.387346
0.00381165	0.392349	0.00281484	0.392262	0.00131534	0.392307
0.00389565	0.397331	0.00290378	0.397273	0.00133759	0.397301
0.00398806	0.40195	0.00297373	0.402284	0.00134069	0.40236
0.00406104	0.406963	0.00302893	0.40726	0.00137746	0.407361
0.00413795	0.411955	0.00305394	0.412252	0.0014092	0.412328
0.00420455	0.416991	0.00320638	0.417252	0.00145464	0.41734
0.00428471	0.421968	0.00329845	0.422207	0.00149106	0.422367
0.0043816	0.426977	0.00338223	0.427202	0.00151393	0.427358
0.00447548	0.431947	0.00338654	0.432218	0.00156463	0.432331
0.00457426	0.436976	0.0034736	0.437238	0.00157978	0.437319
0.00468623	0.441971	0.00356203	0.442271	0.0016318	0.44233
0.00481278	0.446981	0.00358092	0.447268	0.00165967	0.447327
0.00489388	0.451965	0.00367587	0.452248	0.00170309	0.452313
0.00498935	0.456989	0.00379987	0.457239	0.00175221	0.457351
0.00506812	0.46199	0.00389175	0.46222	0.0017866	0.462351
0.00514811	0.466959	0.00390933	0.467253	0.00182379	0.467321
0.00525874	0.471973	0.00404515	0.472243	0.00186268	0.472333
0.00537298	0.476981	0.00413446	0.477236	0.00189601	0.477349
0.00545626	0.481987	0.00414608	0.482251	0.0019328	0.482372
0.00554015	0.486976	0.00423117	0.487275	0.00198121	0.48737
0.00565699	0.491964	0.00433713	0.492235	0.00203176	0.492326
0.00574767	0.496931	0.0044343	0.497265	0.00207524	0.497295
0.0058755	0.501961	0.00454755	0.502239	0.00212128	0.502295
0.0059894	0.506998	0.00461153	0.507237	0.00215854	0.507267
0.00604526	0.511981	0.00470784	0.512231	0.00217373	0.512296
0.00615816	0.516979	0.00480537	0.517222	0.00222568	0.517355
0.00626522	0.521994	0.00489803	0.522274	0.00228645	0.522341
0.00636334	0.526984	0.00498483	0.527291	0.00231353	0.527303
0.00645888	0.531988	0.00504739	0.532277	0.0023629	0.53233
0.00656555	0.536992	0.00518648	0.53721	0.00240972	0.537366
0.00669486	0.541979	0.00524765	0.542186	0.00247937	0.542348
0.0067828	0.546998	0.00537517	0.547231	0.00251933	0.547356
0.00690673	0.551976	0.0054562	0.552285	0.00255214	0.552314
0.00699999	0.556962	0.00551109	0.557319	0.00260218	0.557339
0.00712131	0.561979	0.00567896	0.562299	0.00266565	0.562352
0.00723553	0.567016	0.00576691	0.567278	0.0026971	0.567349
0.00731574	0.571988	0.00589953	0.572297	0.00273945	0.572361
0.00746565	0.576959	0.00594535	0.577286	0.00278364	0.577336
0.00754413	0.582046	0.00609287	0.582241	0.00283624	0.582125
0.00770638	0.58702	0.00621411	0.587269	0.00287566	0.587165
0.00783021	0.59203	0.00631673	0.592251	0.00292437	0.592179
0.00796006	0.597069	0.00638936	0.597236	0.0029527	0.597151
0.00806798	0.602076	0.00651621	0.602268	0.00302378	0.602133
0.00812609	0.60706	0.00657285	0.607277	0.00310004	0.607142
0.00824972	0.612041	0.00666801	0.612236	0.00313349	0.612162
0.00831559	0.617067	0.00679531	0.617198	0.00318247	0.61719
0.00842919	0.622049	0.00692293	0.622229	0.00323786	0.622239
0.00860103	0.627065	0.00700032	0.627269	0.00330521	0.627213
0.008768	0.631997	0.00717453	0.632238	0.00333275	0.632147
0.00885079	0.637024	0.00731532	0.63722	0.0034081	0.637164
0.00898169	0.642059	0.00735919	0.642236	0.00344884	0.642155
0.0091077	0.647098	0.00747974	0.647224	0.00348197	0.647138
0.00926586	0.652095	0.00760666	0.652223	0.00353012	0.652139
0.00936875	0.657042	0.00772079	0.657201	0.00360423	0.657146
0.00948855	0.662014	0.00781422	0.662233	0.00364471	0.662215
0.00967996	0.667061	0.00791287	0.667227	0.00371924	0.6672
0.0098189	0.672083	0.00804541	0.672196	0.00377113	0.672168
0.00997305	0.677073	0.00817618	0.677206	0.00382606	0.677167
0.010098	0.682028	0.00832186	0.6822	0.00388737	0.682252
0.0102177	0.687032	0.00843187	0.687203	0.00395753	0.687222
0.0103464	0.692038	0.00853893	0.69224	0.00401341	0.692132
0.0104998	0.697042	0.00868431	0.697251	0.00408404	0.697132
0.0106483	0.702006	0.00883438	0.702251	0.0041563	0.702161
0.0107392	0.70702	0.00892965	0.707245	0.00421735	0.707151
0.0109046	0.712052	0.00908978	0.71226	0.00426944	0.712119
0.0110708	0.717005	0.00923171	0.71728	0.00436	0.717118
0.0112164	0.722	0.00938489	0.722205	0.00442046	0.722125
0.0113817	0.727057	0.00956851	0.727255	0.00447058	0.727175
0.0115248	0.732021	0.00967803	0.732262	0.00455002	0.73224
0.0116562	0.737041	0.00981511	0.737189	0.00461285	0.737214
0.0118405	0.742081	0.00996795	0.742241	0.00468687	0.742168
0.0119986	0.747053	0.0101694	0.747273	0.00478967	0.747124
0.0121689	0.752047	0.0102911	0.752253	0.00486515	0.752151
0.012354	0.757043	0.0104811	0.757281	0.00491217	0.757136
0.0124873	0.762029	0.0106105	0.762235	0.00500152	0.762159
0.0126302	0.767021	0.0107274	0.767219	0.00507368	0.767165
0.0128311	0.772059	0.0109273	0.772171	0.00516	0.772186
0.0129498	0.777076	0.0110678	0.777188	0.00521635	0.777166
0.0131439	0.782083	0.0112479	0.782266	0.00528821	0.78216
0.0132855	0.787102	0.0113923	0.787234	0.00538319	0.787181
0.0134473	0.792041	0.0115499	0.792225	0.00546041	0.792189
0.0136203	0.797015	0.0117319	0.797172	0.00556021	0.797115
0.0138584	0.802049	0.0118835	0.802125	0.00563126	0.802143
0.0140171	0.807065	0.0120514	0.807208	0.0056958	0.807134
0.0141566	0.812055	0.0121903	0.812264	0.00577805	0.812181
0.0143552	0.817105	0.0124003	0.817276	0.00586142	0.817141
0.0144941	0.822109	0.0125755	0.82219	0.00594315	0.822161
0.0146774	0.827029	0.0127679	0.827127	0.00604492	0.827178
0.0148826	0.83204	0.0129578	0.832231	0.00613377	0.832137
0.0149909	0.837039	0.0131725	0.837264	0.00622194	0.837203
0.0151144	0.842008	0.0133298	0.84221	0.00631182	0.842211
0.0152803	0.847026	0.0134804	0.847207	0.00638504	0.847156
0.0154929	0.852044	0.0136407	0.852257	0.00646474	0.852167
0.0156652	0.857082	0.0138305	0.857258	0.00655421	0.857158
0.0158453	0.862065	0.0139623	0.862271	0.00665173	0.862165
0.0160485	0.867043	0.0141767	0.867246	0.00675557	0.867269
0.0161868	0.872011	0.0144005	0.872269	0.0068178	0.872212
0.0163394	0.877051	0.0145053	0.877315	0.00689234	0.877139
0.0165762	0.881831	0.0147294	0.882277	0.00697012	0.881944
0.016728	0.886809	0.0148805	0.887205	0.00705388	0.886964
0.0168923	0.891807	0.0150426	0.891673	0.00715375	0.89204
0.0170742	0.896838	0.0152413	0.896655	0.00725078	0.896983
0.0172339	0.901871	0.0154212	0.9017	0.00734021	0.902004
0.0174679	0.906978	0.0156683	0.906726	0.00742279	0.907
0.0176894	0.911807	0.0157909	0.91154	0.00750852	0.911935
0.0178362	0.916784	0.0160658	0.916645	0.00760489	0.917013
0.0179957	0.92179	0.0162328	0.921691	0.00769539	0.922003
0.0181943	0.926772	0.0164076	0.926676	0.00780046	0.927061
0.0183791	0.93176	0.0166487	0.931737	0.00788337	0.931983
0.0185974	0.936788	0.0168768	0.936669	0.00799578	0.936957
0.0188227	0.941826	0.0170569	0.941715	0.00808922	0.941989
0.0190247	0.946791	0.0172461	0.946736	0.0082032	0.946955
0.0192803	0.951878	0.0175136	0.951738	0.00828095	0.951902
0.0194632	0.956871	0.0176666	0.956767	0.00839802	0.956963
0.0196532	0.961816	0.0178859	0.961817	0.00849627	0.961968
0.0198818	0.966814	0.0181683	0.966627	0.00859678	0.967005
0.0201476	0.971767	0.0183562	0.971566	0.00871802	0.972051
0.020378	0.976818	0.0185258	0.976739	0.00884691	0.977003
0.0206613	0.98188	0.0187726	0.981639	0.00895891	0.981913
0.0209202	0.986874	0.0190228	0.986627	0.00906189	0.986963
0.0210951	0.991815	0.0192385	0.991677	0.0091724	0.992005
0.0213554	0.996756	0.0195374	0.996714	0.00928196	0.996988
0.0216108	1.00182	0.0196761	1.00181	0.00941262	1.002
0.0218657	1.00682	0.0199949	1.00685	0.00953634	1.007
0.022142	1.01181	0.020239	1.01181	0.00964592	1.01204
0.0224119	1.01688	0.0204631	1.01676	0.00977819	1.017
0.0226835	1.02173	0.0207125	1.0216	0.00990497	1.02199
0.022972	1.02678	0.0209737	1.02669	0.0100341	1.02707
0.023216	1.03193	0.0213009	1.03168	0.0101728	1.03202
0.023425	1.03687	0.0215428	1.03668	0.0102981	1.03698
0.0236873	1.04187	0.0218441	1.04175	0.0104348	1.04201
0.0239232	1.04683	0.0220952	1.04677	0.0105742	1.04703
0.0242168	1.05177	0.0224179	1.05182	0.0107133	1.05204
0.0244677	1.05678	0.0226441	1.05681	0.0108463	1.05697
0.0247668	1.06181	0.0228496	1.06181	0.010994	1.06197
0.0250591	1.06692	0.0231794	1.06673	0.0111435	1.06698
0.0253514	1.0719	0.0235009	1.07185	0.0112874	1.07208
0.0256623	1.07682	0.0238367	1.07666	0.0114528	1.07706
0.0258532	1.08008	0.0241161	1.08162	0.0115984	1.08199
0.0260794	1.08466	0.0244271	1.08672	0.0117614	1.08704
0.0263725	1.0896	0.0247113	1.09175	0.0119298	1.092
0.0266486	1.09471	0.0250331	1.09661	0.0120905	1.09699
0.0269746	1.0996	0.0255739	1.10434	0.0122317	1.10089
0.0272837	1.10474	0.0258746	1.10919	0.0123862	1.10575
0.0277134	1.11013	0.0262997	1.11398	0.0125739	1.11112
0.028084	1.1149	0.0265862	1.11959	0.0127174	1.11584
0.0283659	1.11964	0.0269231	1.12417	0.0129164	1.12119
0.0286497	1.12475	0.0272723	1.12938	0.0130823	1.12572
0.0289921	1.12998	0.02773	1.13438	0.0132692	1.13091
0.0292642	1.13439	0.0279272	1.13926	0.0134584	1.13623
0.0296557	1.13988	0.0283121	1.14433	0.013648	1.14119
0.0299842	1.14476	0.0288347	1.14915	0.0138298	1.14617
0.0303643	1.14967	0.0291322	1.1546	0.0140325	1.15124
0.0307518	1.1549	0.0295454	1.15929	0.0142248	1.15566
0.0311497	1.15986	0.0299637	1.16424	0.0144243	1.16089
0.0315377	1.16497	0.0303736	1.16873	0.0146217	1.16601
0.0319214	1.16977	0.030715	1.17408	0.0148386	1.17089
0.0323354	1.17491	0.0312769	1.17947	0.0150483	1.17564
0.0327262	1.18002	0.0316436	1.18424	0.0152468	1.18079
0.0330754	1.18476	0.0320487	1.18939	0.0154845	1.18592
0.0334863	1.18976	0.0325035	1.19432	0.0157225	1.19089
0.0338977	1.19467	0.0329616	1.19905	0.0159194	1.1958
0.0343498	1.19981	0.0334488	1.20399	0.0161665	1.20055
0.0347712	1.20476	0.0339513	1.20939	0.0164349	1.20584
0.0351598	1.20963	0.0343862	1.21451	0.0166802	1.21117
0.0356608	1.21468	0.0349186	1.21943	0.016912	1.21571
0.0360665	1.21961	0.0354119	1.22437	0.0171515	1.2207
0.0365065	1.22452	0.0358466	1.22914	0.0174425	1.22602
0.0369755	1.2296	0.0364167	1.23418	0.0177013	1.23095
0.0374934	1.23484	0.0369202	1.23937	0.0179524	1.23564
0.0379444	1.23976	0.037456	1.2445	0.0182129	1.24103
0.038462	1.24497	0.0379991	1.24965	0.0185325	1.24613
0.0389731	1.24981	0.0386574	1.25439	0.018802	1.25081
0.0395518	1.25495	0.0391881	1.25916	0.0191007	1.25593
0.0401063	1.26024	0.0397918	1.26455	0.0193922	1.26078
0.0406245	1.26467	0.0404054	1.26932	0.0196994	1.26581
0.0412621	1.26985	0.0409397	1.27416	0.0200186	1.27094
0.0418142	1.27511	0.0416159	1.27938	0.0202955	1.27571
0.0423174	1.27976	0.0422362	1.28444	0.0206156	1.28051
0.0428874	1.28476	0.0427933	1.28931	0.020936	1.28546
0.0434649	1.28974	0.0434653	1.29425	0.0212991	1.29082
0.0440763	1.29472	0.0441492	1.29894	0.0216488	1.29587
0.0446886	1.29971	0.0448939	1.30432	0.0219761	1.30082
0.0453386	1.3045	0.0456261	1.30939	0.022319	1.30571
0.0459718	1.30948	0.046436	1.31454	0.0226963	1.31085
0.0466594	1.31462	0.0470965	1.31937	0.023118	1.31613
0.0473329	1.31967	0.0478677	1.32434	0.0235143	1.32107
0.048093	1.32482	0.048752	1.32958	0.0238738	1.32597
0.0487574	1.32979	0.0493737	1.33427	0.0242743	1.33082
0.0495406	1.33505	0.0502012	1.3394	0.0247021	1.33624
0.0501935	1.33979	0.0510506	1.34426	0.0250819	1.34095
0.0508685	1.34461	0.0517789	1.34887	0.0255373	1.34616
0.0516874	1.34961	0.0526481	1.35388	0.0259676	1.35103
0.0525033	1.35451	0.0536874	1.3594	0.0263874	1.35578
0.0533275	1.35975	0.054609	1.3645	0.0268831	1.36082
0.0541179	1.36464	0.0555887	1.36982	0.0273506	1.36583
0.0550211	1.36967	0.0565145	1.37457	0.0278129	1.37077
0.0559189	1.37488	0.0574594	1.37919	0.0283646	1.37585
0.0567587	1.3797	0.0584674	1.38432	0.0289024	1.38106
0.0577268	1.38506	0.0594567	1.38924	0.0294465	1.38623
0.0585908	1.38991	0.060594	1.39443	0.0299325	1.39084
0.0595198	1.39478	0.061618	1.39946	0.0304775	1.39582
0.0605468	1.39998	0.0628103	1.40462	0.0310782	1.40111
0.0615382	1.40505	0.0638113	1.40933	0.0316492	1.40586
0.0625521	1.40974	0.0649586	1.4141	0.032208	1.41068
0.0635634	1.41474	0.0661497	1.41908	0.0328714	1.41591
0.0646205	1.41972	0.067409	1.42436	0.0335295	1.42083
0.0657135	1.42477	0.068793	1.42977	0.0341873	1.42585
0.0668725	1.42964	0.0700044	1.43433	0.0348777	1.43095
0.0680381	1.43468	0.0714062	1.43949	0.0356805	1.43604
0.0692093	1.43965	0.0727747	1.44434	0.036449	1.44093
0.070441	1.4446	0.0740854	1.44947	0.0372039	1.44582
0.0716648	1.44968	0.0754451	1.45425	0.0379684	1.45083
0.0729542	1.45453	0.076878	1.45915	0.0388022	1.45567
0.0743454	1.45975	0.0784698	1.46421	0.03964	1.46052
0.0757591	1.46477	0.0800786	1.46946	0.0406028	1.46568
0.0770952	1.46969	0.0806385	1.4712	0.0415984	1.47084
0.0786458	1.47485	0.0822768	1.47623	0.0426024	1.47566
0.0801219	1.47977	0.0840561	1.48136	0.043898	1.48169
0.0805755	1.4812	0.0857657	1.48618	0.0449818	1.48639
0.0822725	1.48641	0.087552	1.4909	0.0462338	1.49147
0.0839383	1.49144	0.0896598	1.49606	0.0475589	1.49673
0.0857178	1.49636	0.09171	1.50115	0.0488903	1.50149
0.0875894	1.50145	0.0938056	1.5061	0.0503001	1.50675
0.0894364	1.50632	0.096035	1.51126	0.0516446	1.51153
0.0913189	1.51139	0.0981724	1.51595	0.0531494	1.51663
0.0933199	1.51635	0.100509	1.52117	0.0546727	1.5216
0.095519	1.52145	0.103164	1.52631	0.0562077	1.52654
0.0977686	1.52659	0.105877	1.53118	0.0578492	1.53168
0.100106	1.53143	0.108916	1.53625	0.0594591	1.53647
0.102535	1.53632	0.112167	1.54129	0.0612014	1.54149
0.105254	1.54136	0.115758	1.54633	0.0630597	1.54659
0.108214	1.54642	0.119576	1.55123	0.064999	1.55154
0.111364	1.55139	0.123752	1.55601	0.0671211	1.55664
0.114965	1.55642	0.128863	1.56119	0.0693486	1.56158
0.118878	1.5614	0.13443	1.56611	0.0717612	1.56645
0.123504	1.56651	0.140818	1.57117	0.0744753	1.5717
0.128643	1.57148	0.1472	1.57604	0.0771292	1.57656
0.134398	1.57634	0.154747	1.58129	0.0801596	1.58146
0.140962	1.58131	0.162561	1.58634	0.0836255	1.58655
0.148577	1.58644	0.170732	1.59106	0.087345	1.59147
0.156809	1.59148	0.180754	1.59639	0.0918196	1.59667
0.164862	1.59637	0.190514	1.60119	0.0966519	1.60153
0.173629	1.60158	0.20171	1.60619	0.102595	1.60659
0.182474	1.60639	0.214171	1.61118	0.109015	1.61142
0.192556	1.61143	0.228431	1.61624	0.117004	1.61656
0.203645	1.61633	0.244942	1.62125	0.126183	1.62144
0.21721	1.62148	0.26363	1.62619	0.13826	1.62658
0.233013	1.62643	0.286436	1.63118	0.153733	1.63158
0.252997	1.63144	0.316582	1.63621	0.175314	1.63663
0.27794	1.63635	0.359148	1.64131	0.203388	1.64164
0.311972	1.64144	0.42543	1.646	0.239249	1.64647
0.364528	1.64633	0.515494	1.65126	0.28742	1.65159
0.443507	1.65151	0.58889	1.65627	0.341274	1.65655
0.534481	1.65632	0.64397	1.66148	0.388928	1.66159
0.62778	1.66143	0.682799	1.66618	0.422685	1.66646
0.700716	1.66646	0.715196	1.67129	0.447009	1.67149
0.750994	1.67134	0.739243	1.67637	0.466479	1.67668
0.786802	1.67637	0.755351	1.68108	0.483285	1.6815
0.81193	1.68132	0.769685	1.68639	0.500526	1.68666
0.829041	1.6863	0.780643	1.69106	0.516688	1.69145
0.841607	1.69144	0.791155	1.69616	0.533842	1.69651
0.851031	1.69645	0.801256	1.70131	0.551729	1.70158
0.859261	1.70148	0.811465	1.70647	0.569346	1.70651
0.866494	1.70645	0.82038	1.71106	0.586658	1.71155
0.873077	1.71133	0.831538	1.71647	0.603196	1.7166
0.879522	1.71632	0.842084	1.72107	0.619036	1.72142
0.886454	1.72136	0.854569	1.72632	0.634682	1.72644
0.893838	1.72632	0.866847	1.7312	0.650267	1.7315
0.901978	1.73138	0.879461	1.7363	0.665347	1.73649
0.910252	1.73647	0.890452	1.74117	0.679842	1.74148
0.917237	1.74129	0.900525	1.74619	0.694522	1.74666
0.923663	1.74653	0.90972	1.75127	0.707611	1.75152
0.928719	1.75125	0.918053	1.75625	0.719749	1.75667
0.933551	1.75636	0.925825	1.76129	0.730402	1.76143
0.938035	1.76148	0.932241	1.76621	0.740861	1.76655
0.942128	1.76645	0.937847	1.77111	0.75035	1.77159
0.945973	1.7715	0.94276	1.77624	0.759189	1.77657
0.949322	1.77644	0.946541	1.78114	0.767991	1.78166
0.952203	1.78138	0.949854	1.78605	0.776419	1.78656
0.954705	1.78634	0.952704	1.79109	0.784621	1.79148
0.956936	1.79136	0.955336	1.79611	0.793284	1.7967
0.958987	1.79632	0.957743	1.80132	0.801077	1.80153
0.960903	1.80142	0.959841	1.80629	0.808843	1.80654
0.96256	1.80637	0.961861	1.81134	0.816124	1.81148
0.96418	1.81137	0.963527	1.81603	0.823541	1.81671
0.965597	1.81645	0.965317	1.8212	0.830112	1.82161
0.966767	1.82138	0.966932	1.82653	0.836487	1.82656
0.967846	1.82634	0.968378	1.83128	0.842602	1.83144
0.968837	1.83153	0.969533	1.83609	0.848655	1.83658
0.96969	1.8363	0.970768	1.84126	0.854242	1.84139
0.970583	1.84139	0.9719	1.84627	0.860444	1.84657
0.97152	1.84644	0.973246	1.85129	0.866517	1.8517
0.972546	1.85133	0.974674	1.85617	0.872367	1.85662
0.973596	1.85651	0.976264	1.86138	0.878043	1.86143
0.9746	1.8614	0.97803	1.86612	0.884023	1.86649
0.975653	1.86658	0.980229	1.87121	0.890246	1.87155
0.976692	1.8713	0.982959	1.87633	0.89667	1.87655
0.977816	1.87632	0.985914	1.88127	0.904059	1.8818
0.979052	1.88151	0.98902	1.88638	0.911538	1.88648
0.980455	1.88638	0.991569	1.89117	0.920805	1.89159
0.982168	1.89146	0.993711	1.8962	0.930695	1.89642
0.984119	1.89652	0.995513	1.90118	0.942249	1.90156
0.985939	1.90126	0.996866	1.90623	0.954266	1.90657
0.987666	1.90641	0.997923	1.91117	0.966851	1.91153
0.989374	1.91131	0.998573	1.91622	0.979317	1.9165
0.990976	1.91655	0.999048	1.92095	0.988504	1.92131
0.992353	1.92139	0.999513	1.92616	0.993787	1.92662
0.993658	1.92649	0.999808	1.93115	0.995265	1.93154
0.994919	1.93143	0.999909	1.93618	0.995838	1.93659
0.996049	1.93623	0.999992	1.94131	0.99626	1.94164
0.997198	1.94154	1	1.94616	0.996632	1.94659
0.998098	1.94647	1.0001	1.9511	0.996956	1.95154
0.998716	1.95142	1.00005	1.95605	0.997269	1.95658
0.999158	1.95625	1.00008	1.96137	0.997597	1.96146
0.999495	1.96146	1.00007	1.96626	0.997902	1.96642
0.999706	1.96637	1.00005	1.97124	0.998219	1.97152
0.999868	1.97147	1.0001	1.97617	0.998504	1.97669
0.999966	1.97633	1.00013	1.98105	0.998806	1.98168
1.00003	1.98134	1.00007	1.98616	0.999106	1.98659
1.00006	1.98638	1.00007	1.99133	0.999424	1.99155
1.00009	1.99129	1.00012	1.99645	0.999729	1.9966
1.0001	1.99644	1.00003	2.00107	1.00002	2.00151
1.00007	2.00142	1.00011	2.00628	1.00036	2.00659
1.00014	2.00638	1.00005	2.011	1.00064	2.01145
1.00011	2.01132	1.00015	2.01621	1.00095	2.0165
1.00014	2.0163	1.00002	2.02127	1.00127	2.02153
1.00013	2.02142	1.0001	2.02633	1.00158	2.02675
1.0001	2.02643	1.00007	2.03107	1.00184	2.03125
1.00012	2.03143	1.00003	2.03639	1.00212	2.03659
1.00013	2.03634	1.00008	2.04116	1.00241	2.04153
1.0001	2.0414	1.00011	2.04619	1.00269	2.0464
1.00014	2.04646	1.00014	2.05035	1.00292	2.05082
1.00013	2.05149	1.00011	2.05534	1.0032	2.05573
1.00018	2.05622	1.00012	2.06063	1.00348	2.06089
1.00016	2.06148	1.00007	2.06535	1.00375	2.06577
1.00017	2.06631	1.00009	2.07072	1.00404	2.07085
1.00015	2.07132	1.00007	2.07548	1.00432	2.07583
1.00012	2.07645	1.00017	2.08043	1.00462	2.0809
1.00014	2.08145	1.00007	2.08552	1.00489	2.08573
1.00013	2.08621	1.00015	2.09066	1.00517	2.09087
1.0001	2.09131	1.00015	2.09553	1.00547	2.09591
1.00013	2.09607	1.00014	2.10063	1.00575	2.10076
1.0001	2.10122	1.00013	2.10547	1.00605	2.1059
1.00015	2.10639	1.0001	2.11035	1.00632	2.11078
1.00008	2.11091	1.00014	2.11553	1.00661	2.11586
1.00011	2.11641	1.00008	2.12019	1.00688	2.12082
1.0001	2.12081	1.00015	2.12558	1.00714	2.12571
1.00013	2.12605	1.00009	2.13041	1.00744	2.13102
1.00009	2.13101	1.00007	2.13556	1.00772	2.13585
1.00014	2.13646	1.00009	2.14059	1.00798	2.14076
1.00017	2.14099	1.00012	2.14536	1.00828	2.14577
1.00005	2.1461	1.00009	2.15069	1.00856	2.15096
1.00013	2.1513	1.0001	2.15521	1.00883	2.15578
1.00016	2.15627	1.00015	2.16021	1.00913	2.1607
1.00015	2.16099	1.00011	2.16574	1.00942	2.16579
1.00007	2.16647	1.00011	2.17072	1.00972	2.17088
1.0001	2.17112	1.00009	2.17549	1.00999	2.1759
1.00008	2.17619	1.0001	2.18043	1.01029	2.18083
1.00019	2.18092	1.00009	2.18561	1.01057	2.18571
1.00018	2.18627	1.00006	2.19034	1.01087	2.19082
1.00016	2.19128	1.00007	2.19558	1.01116	2.19577
1.00008	2.19616	1.00005	2.20078	1.01145	2.20092
1.00018	2.20122	1.00007	2.20553	1.01174	2.20589
1.00018	2.20632	1.00008	2.21051	1.01202	2.2106
1.00017	2.21119	1.00013	2.21543	1.01231	2.21587
1.00013	2.21621	1.00013	2.22046	1.01259	2.22088
1.00021	2.22108	1.00011	2.22538	1.01286	2.22566
1.00021	2.22652	1.00014	2.23059	1.01316	2.23079
1.00016	2.23141	1.00008	2.23555	1.01342	2.23576
1.00019	2.23632	1.0001	2.24049	1.01371	2.2409
1.0002	2.24121	1.00014	2.24567	1.014	2.24574
1.00016	2.24631	1.00013	2.25065	1.01429	2.25078
1.00011	2.25111	1.00008	2.25537	1.01458	2.25573
1.00015	2.2564	1.00008	2.26046	1.01487	2.26084
1.00019	2.26139	1.00008	2.26553	1.01516	2.26575
1.00013	2.26606	1.0001	2.27054	1.01546	2.27073
1.00011	2.27127	1.00012	2.27551	1.01575	2.27588
1.00009	2.27622	1.00008	2.28054	1.01604	2.28094
1.00022	2.28112	1.0001	2.28562	1.01636	2.2859
1.00013	2.28627	1.00016	2.29067	1.01664	2.29092
1.00014	2.29147	1.00011	2.29566	1.01694	2.2959
1.00011	2.29617	1.00007	2.30036	1.01723	2.30081
1.00014	2.30111	1.00011	2.30541	1.01748	2.30563
1.00011	2.30615	1.00011	2.31048	1.01778	2.31095
1.00015	2.31153	1.00007	2.31575	1.01807	2.31586
1.00012	2.31634	1.00008	2.32032	1.01835	2.32073
1.00016	2.32095	1.0001	2.32534	1.01865	2.32584
1.00015	2.32634	1.00012	2.3305	1.01892	2.33068
1.00016	2.33126	1.00015	2.33562	1.0192	2.33585
1.00016	2.33613	1.00003	2.34048	1.01951	2.34097
1.00016	2.3412	1.00006	2.34564	1.01978	2.34586
1.00007	2.34612	1.00007	2.35047	1.02008	2.35084
1.00012	2.35101	1.00009	2.35554	1.02037	2.35584
1.00011	2.35615	1.00007	2.36063	1.02067	2.3608
1.00018	2.3615	1.00006	2.36532	1.02095	2.3658
1.00018	2.36618	1.00008	2.37061	1.02126	2.37082
1.00014	2.37135	1.00001	2.37546	1.02156	2.3759
1.00029	2.37637	1.00003	2.38053	1.02183	2.38072
1.00016	2.38121	1.00002	2.38516	1.02214	2.38585
1.00021	2.38611	1.00007	2.39054	1.02243	2.39078
1.00015	2.39133	1.00002	2.39545	1.02273	2.39573
1.0002	2.3964	1.00007	2.40064	1.02302	2.40075
1.00014	2.40128	1.00007	2.40553	1.02331	2.40593
1.00027	2.40613	1.00005	2.41045	1.02358	2.41075
1.00023	2.41112	1	2.41547	1.02388	2.4157
1.00025	2.4165	1.00001	2.42076	1.02416	2.42082
1.00027	2.42095	0.99999	2.42536	1.02446	2.42586
1.00025	2.42602	1	2.43069	1.02472	2.4306
1.00021	2.4313	0.999993	2.43544	1.02502	2.43591
1.00031	2.43601	1	2.44036	1.02529	2.44088
1.00023	2.44118	1.00002	2.44566	1.0256	2.44583
1.00025	2.44626	1.00003	2.45057	1.02591	2.45083
1.0003	2.45096	1.00003	2.4555	1.02619	2.45604
1.00022	2.4561	1.00001	2.46048	1.02651	2.46091
1.00023	2.46116	1.00001	2.46559	1.02678	2.46582
1.0002	2.46612	0.999957	2.4705	1.02707	2.47089
1.00024	2.47125	1.00002	2.47569	1.02737	2.47576
1.00026	2.47594	1.00006	2.48052	1.02768	2.48079
1.00023	2.48139	1.00002	2.48549	1.02799	2.48591
1.00019	2.48596	0.999975	2.4906	1.02827	2.49083
1.00031	2.49122	1.00001	2.49548	1.02856	2.49573
1.00031	2.49626

## Sheet: Fig2d
#A1 (MSF)		#B1 (CVT)		#C1 (CVT)
C/T (mJK-2mol-1)	T (K)	C/T (mJK-2mol-1)	T (K)	C/T (mJK-2mol-1)	T (K)
11.1598	0.192046	78.2039	0.487572	75.3493	0.547736
10.8965	0.192578	78.6462	0.492347	75.5552	0.548485
10.6113	0.193105	77.8127	0.493353	74.9161	0.549304
10.3916	0.193203	79.2136	0.494393	74.9128	0.550214
10.454	0.193518	79.2248	0.496333	75.7062	0.551105
10.6275	0.193602	78.842	0.497321	75.8234	0.551966
10.2562	0.193985	78.4414	0.498377	75.2613	0.552911
10.0188	0.194461	78.4977	0.499411	75.3276	0.553936
10.1746	0.198234	79.1726	0.500479	76.3087	0.554956
10.2601	0.198395	79.6489	0.501484	76.6756	0.555917
10.2596	0.198628	78.4262	0.502529	76.0753	0.55696
10.1471	0.198703	77.6756	0.503612	75.9324	0.55809
10.113	0.198899	77.9219	0.504735	76.8703	0.559243
10.1201	0.199026	79.0181	0.505824	77.3341	0.560332
10.0323	0.19914	79.8032	0.506892	76.4972	0.561484
10.0358	0.199223	79.0747	0.507956	75.9956	0.562759
10.2392	0.199379	77.601	0.509086	76.8446	0.564059
9.85552	0.199531	77.2878	0.510252	77.356	0.565294
9.97157	0.199646	78.8832	0.511425	76.5827	0.566603
10.1989	0.199668	80.0755	0.512498	76.5911	0.568028
9.99439	0.199733	78.3662	0.513615	77.2801	0.569427
9.94183	0.199978	77.4956	0.514813	77.7718	0.570859
9.88011	0.200046	77.0503	0.516013	77.6495	0.572297
9.79955	0.200284	78.6124	0.517245	77.2749	0.573852
9.86452	0.200459	79.8257	0.518368	78.6854	0.574944
9.74608	0.200769	78.1378	0.519565	77.8643	0.575449
10.0289	0.200824	77.6923	0.520794	78.8271	0.576321
10.2645	0.201109	77.2993	0.522015	78.3356	0.577043
10.484	0.201207	76.9807	0.52331	78.2701	0.578685
9.89884	0.201294	79.4111	0.524558	78.7417	0.580108
10.1157	0.201453	79.6229	0.525737	77.8785	0.580394
9.83333	0.201597	78.1386	0.527006	79.1064	0.581633
10.0243	0.201746	75.7078	0.52829	78.2772	0.582194
10.4587	0.201826	76.4671	0.529684	79.1294	0.583965
9.76842	0.201901	80.5738	0.530959	78.3392	0.585771
9.52178	0.202109	79.6159	0.532177	79.2847	0.5859
9.77128	0.202329	77.8417	0.533497	79.5131	0.587585
10.264	0.202653	76.8975	0.534853	78.7699	0.58775
9.57932	0.202712	76.1757	0.536234	79.6672	0.589635
10.0076	0.203467	78.5845	0.537623	78.9736	0.591638
10.161	0.20377	79.9619	0.538929	79.9725	0.59239
9.73894	0.204312	77.3761	0.540269	78.9779	0.593723
9.55526	0.20438	77.6798	0.541713	80.1134	0.594233
9.57557	0.204512	77.6668	0.543092	79.6744	0.595856
9.95401	0.204514	77.3756	0.544526	79.8312	0.597988
9.54549	0.204854	78.3809	0.545953	80.2817	0.599615
9.56564	0.204868	79.5651	0.547354	80.212	0.600228
9.73942	0.204995	78.0423	0.548747	80.4892	0.601734
9.51189	0.205108	79.491	0.553269	79.631	0.602454
9.41026	0.205156	82.3721	0.55178	79.7186	0.60489
9.36372	0.205413	82.4973	0.556912	80.8587	0.60725
9.10756	0.205417	83.2143	0.558033	80.9121	0.607714
9.30265	0.205537	83.2029	0.561169	81.0582	0.609705
9.83873	0.205575	81.3276	0.562326	81.3493	0.610059
9.61471	0.20569	83.628	0.563485	80.3748	0.612192
9.36077	0.205726	83.5309	0.565711	80.9541	0.614862
9.2097	0.205728	83.0433	0.566783	81.5526	0.616711
9.20879	0.205985	82.0386	0.56801	81.8458	0.617427
9.17747	0.206114	83.0079	0.569166	82.5225	0.619297
9.49555	0.206165	82.6485	0.570335	81.4492	0.620161
9.48994	0.206205	83.1682	0.571535	83.0674	0.622075
9.65265	0.206373	82.5847	0.572694	80.6785	0.622917
9.22159	0.206477	82.3415	0.573951	84.3725	0.624037
9.06033	0.206494	83.1905	0.575141	84.3943	0.624514
9.44704	0.20667	83.1324	0.576367	81.7835	0.625878
9.3099	0.206864	83.4516	0.577609	82.5039	0.626644
9.0626	0.207074	82.5484	0.578832	83.0624	0.628683
9.57842	0.207108	81.7491	0.580131	82.7892	0.629466
9.28582	0.207143	81.6899	0.581404	83.5932	0.63043
9.04386	0.207448	82.9614	0.582727	81.9445	0.631684
9.41232	0.207536	83.6411	0.583968	85.6673	0.632186
9.41596	0.207879	82.4129	0.585286	85.2222	0.633104
8.98086	0.208022	82.6026	0.586623	85.4616	0.634689
9.55335	0.208108	81.8596	0.587926	87.0111	0.637121
9.37099	0.208117	82.9246	0.589324	84.6992	0.639717
8.88446	0.208473	83.4691	0.590602	84.0383	0.640733
9.37451	0.208476	82.0907	0.591994	83.6832	0.641132
9.25819	0.208513	82.257	0.593385	86.8158	0.64262
9.12669	0.208518	80.8017	0.59478	87.3697	0.643718
9.33338	0.208757	82.4005	0.596265	86.9256	0.646478
9.03618	0.208995	83.836	0.597606	88.6069	0.647183
8.76525	0.209034	83.051	0.599021	85.9183	0.649981
9.25244	0.209059	82.1148	0.600457	87.3713	0.653186
9.20301	0.209301	80.5804	0.60192	88.8095	0.656379
9.01695	0.20932	82.7279	0.603485	89.069	0.658263
9.1005	0.209482	83.4313	0.604858	88.1397	0.659479
8.93016	0.209712	82.2474	0.606399	87.8167	0.664891
9.15506	0.209784	83.476	0.607833	90.0896	0.670268
8.76611	0.209996	81.7248	0.609345	89.9662	0.670507
9.05998	0.210001	81.3884	0.610965	89.8423	0.673647
9.02597	0.210332	82.0336	0.612437	89.6621	0.677778
9.5244	0.210606	84.038	0.61408	92.2848	0.677882
8.96279	0.210616	82.8182	0.615501	92.614	0.680586
9.39032	0.211053	84.2314	0.618782	92.938	0.683294
9.40548	0.211515	82.6856	0.620297	92.5506	0.68396
9.30618	0.211526	82.5348	0.621989	91.6555	0.685332
9.49879	0.211956	82.7394	0.623541	92.9986	0.686096
9.38812	0.21206	82.1228	0.626914	93.1531	0.68902
9.44138	0.212361	83.0236	0.628576	91.3404	0.689125
9.28824	0.212668	83.4572	0.630252	90.1439	0.691847
9.33075	0.212715	82.678	0.631893	93.6616	0.692031
9.23686	0.213221	83.1839	0.635397	94.1055	0.695028
9.32308	0.213359	83.3432	0.6371	94.554	0.695284
8.86956	0.213879	85.6987	0.625053	94.1114	0.698117
9.15947	0.214034	86.052	0.626213	92.979	0.698667
9.73226	0.214446	86.0015	0.630786	94.365	0.701367
9.50203	0.21498	86.6243	0.632008	93.5603	0.701787
9.3986	0.21527	85.8518	0.635541	94.9884	0.704655
9.15267	0.215669	85.6595	0.636828	92.9037	0.705827
9.305	0.21575	86.7236	0.638086	95.4109	0.707984
9.05971	0.21593	86.5346	0.640518	95.4035	0.711373
8.98461	0.216287	86.0461	0.641833	95.6537	0.714966
9.24815	0.216308	86.1888	0.643139	96.3415	0.718567
8.99342	0.21678	86.7625	0.644477	96.798	0.722205
9.11195	0.216838	86.8502	0.646994	96.912	0.725929
9.18168	0.217252	84.8811	0.648407	97.0653	0.729818
8.91033	0.217256	86.1207	0.649818	97.8802	0.733778
9.64382	0.217538	87.529	0.651142	98.6892	0.737735
8.83486	0.217606	87.4542	0.65248	98.6578	0.741787
9.09931	0.217669	86.7652	0.653855	99.0316	0.74605
9.66403	0.21768	85.7775	0.655288	99.8342	0.750333
9.80408	0.217925	86.6676	0.656772	100.541	0.754656
8.79069	0.217954	88.1118	0.658151	100.465	0.759047
9.0586	0.218237	87.0444	0.65953	100.748	0.763655
9.48898	0.218455	85.705	0.661007	101.817	0.768269
9.66473	0.218511	85.5423	0.662516	102.538	0.772946
9.17212	0.21894	86.7202	0.664048	102.824	0.777713
9.55832	0.218953	89.1175	0.665513	102.978	0.782637
9.45949	0.219226	88.0604	0.666911	104.006	0.78762
9.32395	0.219465	85.3075	0.668469	104.952	0.792615
9.43329	0.21959	85.3227	0.670082	105.08	0.797726
8.98295	0.219714	87.0481	0.671659	105.173	0.803017
9.29659	0.219908	88.9908	0.673182	107.105	0.804275
9.2032	0.220197	88.0288	0.674667	107.012	0.805891
9.20228	0.220267	85.9755	0.676311	107.129	0.807586
9.22698	0.220667	86.2171	0.677966	106.323	0.808388
8.92591	0.220781	86.9149	0.679574	107.562	0.8093
9.23276	0.22086	88.5652	0.681204	107.816	0.810999
9.12496	0.221365	88.0654	0.682769	107.792	0.812779
9.15931	0.221437	86.0559	0.684481	107.532	0.813728
9.07515	0.221801	86.5751	0.686204	107.853	0.814641
8.92111	0.222373	88.735	0.687875	108.408	0.81657
8.81078	0.22281	89.582	0.689498	108.856	0.81844
8.70861	0.22327	86.9645	0.691204	107.766	0.819197
8.80118	0.223925	86.8329	0.694802	108.703	0.820413
9.61438	0.225073	90.4888	0.696534	108.877	0.822502
9.5819	0.225599	89.1066	0.698195	109.317	0.824587
9.53336	0.22626	86.8002	0.701874	107.855	0.82482
9.47696	0.226787	88.3983	0.703733	109.665	0.826716
9.96095	0.226849	89.3685	0.705505	109.816	0.82888
9.39535	0.227556	88.9127	0.707295	109.385	0.830525
9.77221	0.227958	88.0295	0.709164	109.978	0.831155
9.85986	0.228	88.761	0.712981	110.542	0.833477
9.31619	0.228038	90.416	0.714873	110.826	0.835809
9.67404	0.228321	88.9387	0.716688	110.461	0.836192
9.22943	0.228764	91.3625	0.722646	110.943	0.838237
9.65355	0.229078	89.7211	0.724525	111.312	0.840735
9.72311	0.229142	89.6519	0.72653	110.086	0.84202
9.09852	0.229474	88.9511	0.730647	111.795	0.843275
9.57405	0.230072	92.0601	0.73264	112.251	0.845867
9.0326	0.230073	90.6925	0.734568	110.637	0.848017
9.50517	0.230166	91.4208	0.70369	112.564	0.848523
9.03872	0.230648	91.7285	0.704844	112.889	0.851244
9.36126	0.231097	91.51	0.70599	113.384	0.854031
9.13024	0.231104	90.847	0.707192	112.216	0.854058
9.48132	0.231195	91.3916	0.708438	113.887	0.856856
9.30026	0.231597	91.5382	0.709603	113.965	0.85976
9.50087	0.231927	91.2938	0.710859	113.416	0.860092
9.37358	0.231979	91.4544	0.712082	114.29	0.862789
9.26258	0.232098	91.4418	0.713351	114.969	0.865827
9.39618	0.23213	91.1589	0.714608	113.345	0.866246
9.37058	0.232473	91.8774	0.715945	115.39	0.868919
9.25118	0.23267	92.1751	0.717159	115.509	0.872098
9.31317	0.232675	91.7119	0.718501	113.594	0.872583
9.48244	0.232817	91.5054	0.719798	115.965	0.875377
9.25141	0.232867	91.9476	0.721188	116.826	0.878681
9.15082	0.232912	92.1495	0.722465	115.566	0.878982
9.24381	0.23314	91.1782	0.72386	117.121	0.882011
9.0313	0.233183	91.4609	0.725269	116.878	0.885328
9.31342	0.233281	92.2231	0.726662	117.32	0.885492
9.17289	0.233803	92.1533	0.728029	118.146	0.889037
9.20276	0.233889	91.7203	0.729475	117.382	0.891803
8.99301	0.234367	92.1228	0.730934	118.629	0.892611
9.09065	0.234495	92.2677	0.732378	119.076	0.896299
9.12564	0.234928	92.602	0.733865	119.593	0.900044
8.88856	0.235005	92.567	0.735305	119.963	0.903859
8.93792	0.2353	92.1118	0.736818	120.635	0.907759
9.27495	0.235412	91.8154	0.738329	120.971	0.911683
9.82628	0.235459	92.6234	0.739904	121.412	0.91577
9.07268	0.235676	93.1549	0.741365	122.374	0.919874
9.19546	0.236022	92.8372	0.742927	123.072	0.924057
9.75704	0.236328	92.4501	0.744462	123.549	0.928296
9.76103	0.237107	92.7125	0.746105	123.833	0.932659
9.8171	0.238047	92.9772	0.747658	124.668	0.937096
9.64245	0.23809	92.6759	0.749312	125.584	0.941567
10.0215	0.238718	93.0992	0.75093	125.774	0.946102
9.86159	0.238729	93.3949	0.75258	126.266	0.950785
9.44681	0.238938	93.407	0.754209	127.304	0.955507
9.76473	0.239364	92.8715	0.7559	128.281	0.960313
9.90695	0.239658	93.4435	0.757623	128.699	0.965131
9.42641	0.239664	93.5898	0.759305	128.961	0.97011
9.6927	0.240057	93.5928	0.761063	130.157	0.975148
9.39923	0.240494	93.9304	0.762798	131.086	0.980218
9.85664	0.240589	94.3599	0.764562	131.331	0.985396
9.66585	0.241044	93.3318	0.766287	132.161	0.990654
9.23351	0.241123	94.267	0.768159	132.906	0.99601
9.80921	0.241388	95.28	0.769844	134.1	1.00142
9.19507	0.241761	94.6276	0.771684	134.028	1.00599
9.63941	0.242009	94.5379	0.773487	134.968	1.00685
9.67236	0.242419	94.9197	0.77538	134.455	1.00978
9.5856	0.242726	94.7832	0.77718	135.106	1.01244
9.59291	0.243317	93.2473	0.779105	135.074	1.01424
9.46019	0.243645	94.8907	0.781073	136.534	1.01806
9.43342	0.244281	96.3771	0.782938	135.813	1.01841
9.46957	0.244424	94.8755	0.784829	136.784	1.02323
10.158	0.245153	94.7194	0.786845	137.719	1.02376
9.38032	0.24525	96.3792	0.788785	137.827	1.02779
9.41205	0.245397	95.6393	0.790711	137.815	1.02951
9.36458	0.245615	95.6283	0.792745	138.324	1.03299
10.0823	0.245719	96.3086	0.79475	138.438	1.03539
9.33284	0.245776	96.1771	0.796762	139.109	1.03799
9.38768	0.245966	95.7495	0.798782	139.683	1.04131
10.2665	0.245967	96.9634	0.800912	140.13	1.04357
9.36647	0.246204	97.3297	0.802899	141.243	1.0473
10.0467	0.246295	96.8277	0.805016	141.043	1.04898
9.2788	0.246367	97.0976	0.807073	142.623	1.0533
9.16997	0.246501	97.0222	0.809252	141.809	1.055
10.0247	0.246534	96.5689	0.811356	142.616	1.05945
9.39184	0.246698	96.3406	0.813558	142.959	1.06088
9.29565	0.246704	97.5695	0.815775	145.99	1.06566
9.15386	0.246732	99.1787	0.81794	144.018	1.06731
10.0568	0.246735	98.194	0.820047	144.914	1.07367
9.13454	0.246883	96.9378	0.822366	146.215	1.08057
10.0219	0.247197	99.1498	0.824598	147.215	1.08739
9.31905	0.247385	98.637	0.82677	148.623	1.09477
9.94974	0.247426	97.8087	0.829133	149.745	1.10204
10.2054	0.247426	99.8618	0.831377	151.319	1.10993
9.41859	0.247476	99.5088	0.833657	152.554	1.11766
9.96889	0.247767	98.0195	0.835983	154.135	1.12606
9.34663	0.247783	100.247	0.838396	155.448	1.13424
9.32224	0.247998	100.951	0.840606	157.033	1.14317
9.33121	0.248316	98.968	0.843037	158.487	1.15183
9.98574	0.248349	99.9682	0.845421	160.188	1.16129
9.81073	0.248364	100.781	0.84782	162.185	1.17042
10.1591	0.248364	101.383	0.8502	163.89	1.18031
9.39296	0.248448	99.7168	0.85265	164.608	1.18829
9.25376	0.24854	101.354	0.855136	165.57	1.18993
9.27092	0.249039	103.107	0.857524	164.978	1.19148
9.91718	0.249062	101.533	0.859974	165.73	1.19503
10.1749	0.249102	100.644	0.862491	166.508	1.19846
10.1012	0.249228	100.126	0.821116	167.17	1.20033
9.78795	0.249228	100.739	0.822583	167.23	1.20223
9.17725	0.249275	101.389	0.823893	168.181	1.20597
9.10541	0.249469	100.313	0.825313	168.917	1.21001
9.38421	0.249481	100.667	0.826789	169.408	1.21045
9.87874	0.249761	101.509	0.828202	169.47	1.21404
10.0425	0.249781	101.345	0.829614	170.2	1.21839
9.13704	0.249782	100.101	0.831084	171.714	1.22128
9.18449	0.249999	100.495	0.832684	171.132	1.22273
10.0524	0.250019	101.648	0.834144	172.266	1.22736
10.0361	0.250019	101.546	0.835645	173.758	1.2318
9.95147	0.250249	100.958	0.837157	173.053	1.23198
10.1761	0.25041	101.387	0.838774	174.126	1.23693
9.35081	0.250637	102.565	0.840286	175.074	1.24186
10.2226	0.250811	101.66	0.841818	175.98	1.24312
9.98306	0.250811	101.285	0.843488	176.262	1.24719
9.909	0.250862	102.523	0.845123	177.278	1.25245
10.2502	0.251237	103.123	0.846709	177.481	1.25408
9.81268	0.25139	102.643	0.848324	178.326	1.2581
9.95844	0.251546	102.107	0.850012	179.491	1.26373
10.251	0.251546	102.63	0.851723	180.642	1.26972
9.18101	0.251626	102.7	0.85338	181.991	1.27571
9.82043	0.252043	102.485	0.855113	183.261	1.28205
10.1172	0.25222	102.506	0.856853	184.742	1.2884
9.93428	0.252416	103.941	0.858647	186.365	1.2951
10.3577	0.252416	104.731	0.860311	187.815	1.30177
9.73584	0.252806	103.642	0.862103	189.3	1.30885
10.1566	0.252953	103.583	0.863939	190.696	1.31588
10.2873	0.253248	104.3	0.865751	192.277	1.32334
9.91845	0.253248	104.509	0.867532	194.375	1.33076
9.73853	0.253341	102.833	0.869356	195.962	1.33853
10.1021	0.253685	103.836	0.871351	197.497	1.34635
9.75778	0.253943	105.842	0.873155	199.584	1.35452
9.95382	0.254132	105.832	0.875027	201.6	1.36268
9.90934	0.254146	104.778	0.876898	203.541	1.37118
9.93119	0.254146	104.903	0.87893	205.602	1.3797
9.97172	0.2545	106.433	0.880817	207.864	1.38856
9.66206	0.254647	105.676	0.882731	207.747	1.391
9.89374	0.254874	104.993	0.884718	208.381	1.39339
9.67407	0.254874	106.126	0.886769	208.786	1.3959
9.96541	0.255288	107.716	0.888737	209.773	1.3974
9.62205	0.255299	106.24	0.890717	209.396	1.39849
9.8699	0.255877	105.226	0.892868	210.237	1.40117
9.56139	0.255912	106.794	0.894954	210.879	1.40389
9.84842	0.255912	107.593	0.897	212.228	1.40666
9.69184	0.256195	107.421	0.899073	211.625	1.40676
9.98491	0.256536	106.74	0.90121	212.417	1.40966
9.39448	0.257007	108.066	0.903417	213.348	1.41272
9.78944	0.257007	108.928	0.905486	213.974	1.4158
9.49721	0.257046	108.129	0.907662	214.997	1.4158
9.90747	0.257436	107.907	0.909853	214.756	1.41905
9.38407	0.258047	109.119	0.91212	215.39	1.4223
9.7276	0.258047	109.987	0.914242	216.924	1.42535
9.90282	0.258183	108.366	0.91649	216.116	1.42577
10.3152	0.258338	109.664	0.9188	217.354	1.42926
10.3092	0.258817	111.67	0.92101	218.331	1.43288
9.7079	0.25897	110.608	0.923237	219.73	1.43485
9.76684	0.25897	108.25	0.925554	218.887	1.43657
10.0436	0.259067	110.045	0.927999	220.231	1.44048
10.2983	0.2592	113.091	0.93028	221.771	1.44433
10.407	0.259647	110.867	0.932545	222.292	1.44471
10.3287	0.259799	109.59	0.935	222.75	1.44838
10.0131	0.25993	112.281	0.937437	223.802	1.45251
9.65801	0.25993	112.7	0.93979	224.277	1.45451
9.83501	0.260235	110.931	0.94219	224.807	1.45676
10.3251	0.260356	111.345	0.9447	225.357	1.46112
9.6267	0.26081	113.23	0.9472	227.131	1.46475
10.0089	0.26081	114.56	0.949618	227.065	1.4657
10.2715	0.260964	113.973	0.95203	228.188	1.47022
9.74558	0.261102	111.746	0.954608	230.679	1.47482
10.231	0.261369	114.089	0.957187	229.53	1.47504
10.1927	0.261783	115.922	0.959657	231.55	1.4798
9.60551	0.261808	113.958	0.962235	232.778	1.48478
10.0743	0.261808	114.165	0.964813	234.759	1.48528
10.1899	0.262423	115.811	0.967471	233.618	1.48979
10.4508	0.262425	116.898	0.969989	235.216	1.4951
9.56547	0.262844	114.089	0.972611	237.134	1.50037
9.8809	0.262844	115.26	0.975374	238.928	1.50586
10.2257	0.263078	119.064	0.977996	240.444	1.51135
10.3882	0.263616	118.212	0.980559	242.121	1.51711
10.2469	0.263752	114.96	0.983285	243.967	1.52287
9.4451	0.263892	117.161	0.986104	245.98	1.52885
10.2129	0.264328	119.69	0.988727	248.052	1.53484
10.1688	0.26483	118.839	0.991494	250.229	1.54105
10.786	0.265031	117.96	0.994191	251.457	1.54727
10.1738	0.265553	118.805	0.997054	253.218	1.55378
10.3772	0.265667	122.873	0.999805	255.786	1.56026
10.7614	0.265741	121.427	1.00247	258.016	1.56696
10.3383	0.266093	114.794	0.955662	259.935	1.57369
10.1522	0.266234	114.092	0.957324	261.92	1.58065
10.6684	0.266397	115.476	0.958977	263.174	1.58762
10.6987	0.266397	115.735	0.960539	264.993	1.59489
10.3055	0.266565	114.496	0.962237	266.188	1.60212
10.1104	0.266974	116.46	0.964038	267.481	1.60969
10.6478	0.266982	118.688	0.965576	268.528	1.61721
10.2732	0.267063	115.75	0.967176	267.917	1.62513
10.1753	0.267404	115.967	0.969134	266.28	1.63058
10.0809	0.267497	118.995	0.970781	264.048	1.6323
10.291	0.267619	117.322	0.972434	265.843	1.63309
10.6768	0.267682	116.245	0.974306	262.873	1.6342
10.6608	0.267682	117.981	0.976118	260.906	1.63592
10.1794	0.267843	118.14	0.977819	258.269	1.63799
10.2656	0.267906	116.244	0.979698	256.906	1.63995
10.0696	0.26804	118.585	0.981717	257.805	1.64149
10.2314	0.268217	121.082	0.983419	254.757	1.64206
10.2579	0.268506	118.097	0.985227	252.268	1.64419
10.1741	0.268708	118.561	0.987338	250.199	1.64652
10.0541	0.268801	121.605	0.989159	247.849	1.64878
10.1874	0.268825	119.278	0.990971	244.675	1.65044
10.2938	0.269118	117.866	0.993086	244.167	1.65132
10.2604	0.269249	121.107	0.995123	237.816	1.65385
10.0386	0.269593	121.487	0.996959	231.21	1.65665
10.3172	0.26984	118.632	0.999027	224.725	1.65945
10.4591	0.269854	120.813	1.00124	222.101	1.66025
10.6722	0.269868	123.886	1.00315	217.247	1.66255
10.6639	0.269868	120.608	1.00511	209.684	1.66583
10.4081	0.270294	120.421	1.00742	201.965	1.66945
10.2911	0.27059	123.933	1.00945	190.119	1.67166
10.3115	0.270624	121.958	1.01144	193.824	1.67325
10.681	0.27082	120.235	1.01372	184.798	1.67757
10.668	0.27082	123.978	1.01596	175.521	1.68228
10.1447	0.270872	124.874	1.01796	156.823	1.6856
10.2395	0.271275	121.507	1.02021	165.75	1.68764
10.293	0.271327	123.293	1.02261	156.04	1.69355
10.7137	0.271708	126.487	1.02474	146.793	1.70019
10.7826	0.271708	123.777	1.02689	135.986	1.70275
10.1994	0.271729	124.167	1.02934	141.795	1.70737
10.1842	0.271972	127.646	1.03156	137.106	1.71521
10.2825	0.272192	125.267	1.03378	129.247	1.72213
10.2176	0.272373	123.181	1.03627	132.589	1.72344
10.1896	0.27264	127.101	1.03871	128.75	1.7323
10.6814	0.272678	127.777	1.04089	127.444	1.74163
10.679	0.272678	123.607	1.04335	126.093	1.7516
10.3124	0.273348	127.377	1.046	124.942	1.76213
10.6126	0.273532	131.03	1.04821	124.472	1.77337
10.6256	0.273532	125.894	1.05058	123.99	1.78512
10.224	0.273607	126.809	1.05329	123.488	1.79768
10.2606	0.273906	132.549	1.05568	123.296	1.81087
10.5518	0.274283	128.305	1.05803	122.856	1.82481
10.5816	0.274283	125.965	1.06077	122.376	1.8395
10.1803	0.274284	132.048	1.06335	122.077	1.85509
10.5255	0.275031	132.242	1.06572	121.462	1.87143
10.4829	0.275031	127.378	1.0684	120.715	1.88887
10.5218	0.27587	129.916	1.07121	119.867	1.90715
10.5007	0.27587	134.642	1.07369	119.659	1.92661
10.5956	0.277105	130.825	1.07622	119.334	1.94686
10.5759	0.277105	131.068	1.07911	119.141	1.9684
11.0231	0.277833	135.984	1.08163	118.941	1.97851
10.5843	0.278372	132.326	1.08422	118.815	1.98592
10.5935	0.278372	129.961	1.08714	119.523	1.99081
11.0738	0.278662	137.34	1.0899	118.686	1.99366
11.0959	0.278839	137.272	1.09241	118.917	2.00208
11.0679	0.27937	130.096	1.0953	119.096	2.0107
11.0653	0.279406	134.844	1.09827	119.885	2.01437
10.6786	0.279434	139.376	1.10095	119.357	2.02012
10.6408	0.279434	134.47	1.10367	119.248	2.02973
11.0766	0.279756	135.544	1.10668	119.252	2.04033
11.0092	0.279851	139.648	1.10948	119.643	2.0512
11.062	0.280109	137.357	1.11222	119.679	2.06292
10.9897	0.280248	133.262	1.11532	119.72	2.07507
10.6408	0.280538	142.615	1.11831	120.043	2.08817
10.7288	0.280538	140.918	1.12096	120.213	2.10164
11.0788	0.280629	135.423	1.12407	120.497	2.11621
11.1705	0.2809	139.76	1.12718	120.661	2.13118
11.1416	0.281405	146.052	1.13001	120.76	2.14737
11.1629	0.281531	138.271	1.1329	121.303	2.16403
10.6009	0.281603	139.097	1.13618	121.606	2.18174
10.6276	0.281603	147.459	1.13909	121.656	2.20015
11.1203	0.281762	141.985	1.142	122.196	2.21976
11.1656	0.28211	137.494	1.14526	122.377	2.23995
11.1028	0.282133	147.633	1.14848	122.612	2.26148
10.5285	0.282648	147.776	1.15125	123.245	2.28372
10.4915	0.282648	140.128	1.15453	123.675	2.30717
11.0633	0.282926	145.485	1.1578	123.326	2.32939
11.3468	0.283107	150.646	1.16083	123.986	2.3314
11.1813	0.283379	144.401	1.16388	123.304	2.33692
11.3546	0.28344	144.674	1.16731	123.488	2.34504
10.4152	0.283581	142.511	1.11287	123.648	2.35344
10.3732	0.283581	136.587	1.11476	124.467	2.35695
11.3614	0.283863	140.422	1.11688	123.892	2.36251
11.0946	0.284065	141.505	1.11836	124.182	2.37193
11.1752	0.284362	138.033	1.12041	124.378	2.38199
10.3587	0.284419	142.434	1.12237	124.558	2.39244
10.3269	0.284419	140.188	1.12396	124.79	2.40364
11.3636	0.284574	138.438	1.12624	124.985	2.41534
11.1229	0.284749	144.439	1.12812	125.314	2.42778
11.1425	0.285283	140.612	1.1298	125.887	2.44075
11.174	0.285341	139.603	1.1322	126.205	2.45441
10.4079	0.285435	145.076	1.13411	126.482	2.46875
11.3403	0.285695	140.589	1.13599	126.775	2.48392
10.9867	0.28571	142.247	1.13848	127.207	2.49971
11.0757	0.286268	147.95	1.14028
11.3828	0.286519	140.556	1.1422
11.1208	0.286592	142.188	1.14481
10.9799	0.286727	148.899	1.14659
10.5307	0.286781	141.21	1.14859
10.967	0.287303	145.108	1.15126
11.1454	0.287379	150.185	1.15296
11.3605	0.287479	142.2	1.15522
11.3856	0.287479	146.772	1.15785
11.022	0.287747	148.646	1.15969
11.0638	0.287762	143.91	1.16218
11.0025	0.28823	150.254	1.16456
10.4188	0.288317	147.091	1.16653
11.3709	0.288359	144.701	1.16932
11.3602	0.288359	153.86	1.17162
11.1795	0.288636	148.696	1.17364
11.368	0.289025	145.792	1.17644
11.3167	0.289025	152.86	1.17876
10.9676	0.289124	148.425	1.18106
11.3395	0.289404	150.517	1.18396
11.3212	0.289404	158.474	1.18616
11.2335	0.289481	148.022	1.18843
10.5155	0.28953	148.695	1.19151
10.9717	0.289663	159.591	1.19374
10.8926	0.289765	149.848	1.1961
11.2777	0.290078	153.505	1.19931
11.3045	0.290078	159.536	1.2014
10.9762	0.29023	148.801	1.20409
11.0488	0.290407	157.283	1.20708
10.9535	0.290721	159.126	1.20936
11.1862	0.290831	152.588	1.21227
10.7688	0.290833	159.273	1.21505
10.683	0.290843	156.157	1.21741
10.9018	0.290874	154.463	1.22066
10.995	0.291242	163.718	1.22331
11.389	0.291287	156.926	1.22579
11.4151	0.291287	156.959	1.22902
11.1728	0.291289	164.496	1.23176
11.1322	0.291833	155.848	1.23445
11.1872	0.291947	158.961	1.23782
11.1438	0.291954	172.13	1.24043
11.0737	0.292013	156.888	1.24304
10.3321	0.292048	160.305	1.24662
11.4528	0.292394	173.149	1.24921
11.4423	0.292394	156.885	1.252
11.156	0.292444	166.331	1.25559
11.2908	0.292984	173.761	1.25801
11.1503	0.293145	159.616	1.26109
11.0971	0.293379	169.635	1.26449
11.5023	0.293392	168.387	1.26713
11.493	0.293392	164.539	1.27052
11.2699	0.293445	173.031	1.27372
10.9655	0.293742	167.696	1.27646
10.9762	0.294204	163.313	1.2801
11.0181	0.294293	178.511	1.2832
11.4974	0.294391	169.799	1.28601
11.5349	0.294391	166.955	1.28969
11.2056	0.294799	178.13	1.29281
10.9621	0.2948	169.96	1.29579
11.2276	0.295133	169.196	1.29959
11.4739	0.295411	188.572	1.30258
11.474	0.295411	170.537	1.30548
11.006	0.295522	168.268	1.30955
11.7197	0.295626	190.443	1.31245
11.1956	0.295736	171.645	1.31558
11.4312	0.295929	179.17	1.31964
11.4059	0.295929	191.659	1.32231
11.0776	0.296033	170.448	1.32579
11.2925	0.296374	181.805	1.32961
11.7904	0.296424	187.861	1.33254
11.2713	0.296537	173.517	1.33626
11.4695	0.296586	190.073	1.33988
11.4275	0.296586	180.952	1.34286
11.0429	0.296809	175.16	1.34695
11.1672	0.297062	197.241	1.35032
11.8691	0.297212	171.154	1.28611
11.0616	0.297343	172.113	1.28788
11.8895	0.29771	171.393	1.2902
11.4105	0.297751	174.704	1.29217
11.4445	0.297751	173.325	1.29423
11.1304	0.29811	175.622	1.29648
11.7905	0.298248	175.091	1.2984
11.7215	0.298824	174.663	1.30081
11.771	0.298889	175.143	1.30287
11.437	0.299117	175.049	1.30531
11.4566	0.299117	176.849	1.30747
11.6894	0.29931	176.302	1.30981
11.7279	0.299557	179.664	1.31213
11.9893	0.299587	178.09	1.31421
11.783	0.300145	178.832	1.31679
11.5793	0.300258	178.538	1.31893
11.593	0.300258	178.977	1.32165
12.0082	0.300302	181.615	1.32386
11.7618	0.300722	179.282	1.3264
11.929	0.301047	182.494	1.32893
11.8118	0.301393	182.089	1.33126
11.5351	0.30148	183.136	1.33393
11.514	0.30148	182.194	1.33627
11.7921	0.301819	183.986	1.33914
11.9992	0.302078	185.116	1.34142
11.4551	0.302656	183.977	1.34429
11.4244	0.302656	187.873	1.34683
11.7827	0.302673	185.967	1.34947
12.1011	0.302689	188.007	1.35223
11.8158	0.303299	186.864	1.35473
11.9885	0.303396	187.83	1.35769
11.4567	0.303523	187.887	1.36025
11.4777	0.303523	188.184	1.36334
11.8504	0.303781	191.342	1.36605
11.9332	0.304068	189.495	1.36898
11.4621	0.304258	194.868	1.37189
11.4223	0.304258	192.586	1.37445
11.8356	0.30427	193.058	1.37763
11.9701	0.304942	193.007	1.38026
11.8536	0.305064	193.023	1.38356
11.4447	0.305268	196.157	1.38636
11.3975	0.305268	194.171	1.38957
12.0353	0.305572	200.217	1.39252
11.9219	0.305813	197.492	1.39536
11.9796	0.306366	199.446	1.39867
12.0486	0.306545	198.34	1.40152
11.6441	0.306843	200.071	1.40502
11.6559	0.306843	201.922	1.40778
11.9203	0.307165	197.961	1.41122
12.1021	0.307624	203.449	1.41436
11.8974	0.308085	203.794	1.41753
11.6611	0.308305	206.917	1.42084
11.7305	0.308305	204.55	1.42387
12.2113	0.308596	206.106	1.42743
12.7043	0.308621	205.525	1.43046
11.9624	0.308807	204.56	1.43414
12.2563	0.309225	208.88	1.43736
11.8727	0.309256	206.732	1.44087
11.5251	0.309619	216.227	1.44426
12.6695	0.309756	211.749	1.44738
12.1898	0.310063	214.792	1.45108
11.8763	0.310114	211.752	1.45419
12.7149	0.310955	211.37	1.45811
11.9379	0.310976	216.672	1.46138
12.1305	0.310987	213.05	1.46505
11.5271	0.311026	219.451	1.46859
12.6813	0.311359	222.265	1.472
12.1236	0.311861	221.172	1.47561
11.9208	0.311912	217.017	1.47909
12.6305	0.312022	222.789	1.48304
11.5294	0.31219	222.443	1.48628
12.1335	0.312847	219.465	1.49031
12.6972	0.313044	225.948	1.49392
12.683	0.313044	225.408	1.49765
11.2333	0.313082	232.48	1.50137
12.3085	0.313877	226.762	1.50484
11.5748	0.314082	229.908	1.50893
12.7024	0.314189	229.299	1.51238
12.7197	0.314189	225.869	1.51659
12.6712	0.315173	234.761	1.5202
12.6922	0.315173	230.561	1.5241
12.2685	0.3153	243.215	1.52802
12.1236	0.316019	235.921	1.53149
12.6886	0.316535	238.159	1.53573
12.7211	0.316535	238.158	1.53919
12.1481	0.316939	236.068	1.54358
12.7252	0.317728	243.875	1.54726
12.7796	0.317728	239.162	1.5514
12.2125	0.317977	254.695	1.55527
13.197	0.318102	248.184	1.55902
12.7178	0.31814	219.299	1.46969
12.7381	0.31814	218.805	1.47181
12.7474	0.319095	219.794	1.47394
12.8405	0.319095	220.19	1.47605
13.6373	0.319594	220.793	1.47824
13.2813	0.320365	221.413	1.48038
12.8263	0.320499	222.521	1.48261
12.8893	0.320499	221.747	1.48474
13.4652	0.320602	222.026	1.48715
13.4858	0.320835	223.569	1.48938
13.0441	0.321432	223.495	1.49174
13.3295	0.321432	224.906	1.49408
12.8712	0.32151	225.048	1.49641
12.9246	0.32151	225.785	1.49886
13.1857	0.322469	227.212	1.50125
13.379	0.322469	227.686	1.50368
12.8726	0.322877	227.131	1.50615
12.9735	0.322877	229.444	1.50878
13.89	0.32384	230.76	1.51117
13.3913	0.32384	230.877	1.51381
12.9122	0.324479	231.626	1.51634
12.9318	0.324479	231.956	1.51904
13.3042	0.325348	234.205	1.52167
13.5355	0.325348	234.454	1.52429
12.9414	0.325367	235.821	1.52703
12.9224	0.325367	236.134	1.52966
13.6753	0.326094	237.022	1.5325
13.4919	0.326094	236.969	1.53519
12.9452	0.326111	238.627	1.53815
12.9687	0.326111	240.231	1.54081
13.8348	0.326142	238.938	1.54376
13.3974	0.326142	241.486	1.54667
13.2956	0.326817	242.742	1.54953
13.4568	0.326817	243.473	1.55249
13.0438	0.327367	244.746	1.55544
12.9913	0.327367	245.672	1.55842
13.7491	0.327504	244.806	1.56141
13.4096	0.327504	247.249	1.56458
13.3409	0.328792	248.901	1.56754
13.4746	0.328792	249.198	1.57073
13.2044	0.32888	250.479	1.5738
13.1149	0.32888	250.832	1.57702
13.2409	0.330127	254.004	1.58019
13.1927	0.330127	254.201	1.58331
13.6136	0.330609	254.953	1.58659
13.6964	0.330609	256.135	1.5898
13.2044	0.331763	258.016	1.59313
13.0836	0.331763	257.531	1.59634
14.0483	0.331969	259.597	1.59983
13.7331	0.331969	261.799	1.60302
13.8856	0.332525	260.792	1.6065
13.7316	0.332525	263.588	1.6099
13.3954	0.332797	264.522	1.61333
13.7221	0.332797	266.699	1.6168
13.139	0.333471	268.359	1.62023
13.117	0.333471	269.624	1.62374
13.9145	0.333714	268.45	1.6272
13.7312	0.333714	272.272	1.63091
13.1211	0.334259	274.136	1.63428
13.1597	0.334259	273.262	1.638
13.8047	0.334607	275.781	1.64155
13.8169	0.334607	275.777	1.64526
13.1227	0.33538	279.408	1.64893
13.1387	0.33538	281.703	1.65255
13.9071	0.336275	281.875	1.65623
13.8673	0.336275	281.481	1.65995
13.1557	0.336915	285.344	1.66378
13.2811	0.336915	285.919	1.66742
14.5236	0.338237	288.842	1.67135
13.8854	0.338237	291.201	1.67498
13.3662	0.338536	289.107	1.6789
13.2704	0.338536	292.839	1.68274
13.6694	0.339395	294.217	1.68657
13.9879	0.339395	296.501	1.69048
13.7628	0.339982	298.592	1.69434
13.9123	0.339982	300.274	1.69827
13.3106	0.340046	299.82	1.70216
13.289	0.340046	303.851	1.70623
13.6995	0.340523	306.263	1.71005
13.8511	0.340523	305.569	1.7141
13.6701	0.341544	307.108	1.71809
13.9647	0.341544	305.948	1.72217
13.3814	0.34198	311.069	1.7263
13.2889	0.34198	312.815	1.7303
14.3664	0.34297	314.213	1.73445
14.0511	0.34297	313.953	1.73849
14.6301	0.343642	313.041	1.74273
13.2547	0.343724	298.828	1.7469
14.8323	0.344399	269.08	1.75177
13.1883	0.344492	216.423	1.75725
15.0431	0.344814	166.922	1.76479
14.0998	0.344814	145.349	1.77365
14.6648	0.345569	134.638	1.78338
13.3768	0.345986	129.559	1.7938
13.7205	0.346918	127.378	1.80463
14.337	0.346918	126.028	1.8158
14.8605	0.34703	124.112	1.82728
14.8747	0.347727	273.18	1.63663
13.4791	0.347975	272.466	1.63814
13.858	0.348028	273.501	1.63977
14.0929	0.348028	275.102	1.64126
14.3318	0.348459	275.535	1.64281
13.9406	0.348459	275.177	1.64437
14.6827	0.34852	275.782	1.64608
14.9613	0.349314	277.457	1.64769
13.8302	0.349465	277.875	1.64932
13.7738	0.349518	277.373	1.65101
14.7592	0.350182	278.546	1.65283
14.1684	0.350591	280.328	1.65452
14.916	0.351791	280.771	1.65626
14.2869	0.35242	280.604	1.65804
14.95	0.353233	281.029	1.65993
14.908	0.353974	282.862	1.6618
14.4334	0.354779	284.003	1.66364
15.1981	0.354887	283.692	1.66553
15.022	0.355861	284.517	1.66755
14.4847	0.356742	286.544	1.66949
15.039	0.357022	287.244	1.67144
13.9844	0.357639	287.202	1.67346
13.2084	0.358335	288.158	1.67556
15.407	0.35882	290.574	1.67764
15.375	0.360261	291.478	1.67965
15.1138	0.361073	290.639	1.6818
14.951	0.362197	291.72	1.68404
15.6559	0.363413	294.123	1.68622
15.7268	0.364845	294.879	1.68837
15.5125	0.36681	294.646	1.69062
15.5265	0.368135	295.663	1.69294
15.5196	0.369247	297.222	1.69526
15.4008	0.370451	298.805	1.69757
15.7088	0.371826	298.563	1.69988
16.0049	0.373777	298.715	1.70237
15.6693	0.375877	301.257	1.70481
16.4789	0.376015	302.808	1.70722
15.7688	0.377095	302.581	1.70968
16.6362	0.378023	303.575	1.71227
15.9428	0.378462	306.052	1.71481
16.5386	0.378865	307.58	1.71735
15.9022	0.37986	307.026	1.71993
16.6235	0.379865	308.273	1.72267
16.5861	0.380917	311.015	1.72531
16.104	0.381401	312.005	1.72798
16.7486	0.383327	311.097	1.7307
16.3216	0.38379	311.733	1.73358
16.8845	0.384644	314.041	1.73638
16.8731	0.385817	314.469	1.73919
15.9208	0.385919	310.751	1.74206
17.03	0.386842	308.717	1.74512
16.2152	0.387163	306.607	1.74811
16.0281	0.388689	290.458	1.75128
17.2422	0.388902	262.107	1.75488
15.72	0.390384	232.54	1.75939
17.4379	0.391102	202.094	1.7647
17.1129	0.392273	174.827	1.77095
16.867	0.392373	155.662	1.77803
17.0555	0.393593	144.728	1.78579
17.4693	0.394878	135.106	1.79383
17.3701	0.395132	131.118	1.80239
17.5945	0.397968	127.773	1.81137
17.5659	0.399565	126.297	1.8208
17.6956	0.401045	125.242	1.83042
17.8251	0.402433	124.235	1.84055
17.965	0.405083	123.511	1.85102
17.968	0.407563	123.195	1.86199
17.9223	0.40911	123.096	1.87316
18.7059	0.410466	122.5	1.88478
17.8254	0.410743	121.981	1.89684
18.7155	0.412005	122.072	1.90943
18.3088	0.41285	122.284	1.92224
18.6019	0.413318	121.877	1.93551
18.7884	0.415926	121.401	1.94928
18.677	0.41615	121.418	1.96362
18.1507	0.418063	121.538	1.97825
18.8971	0.418088	121.649	1.99339
18.9246	0.419047	120.811	2.00898
18.4582	0.419831	121.109	2.02526
18.7529	0.421677	121.305	2.04184
19.4295	0.421911	121.462	2.05898
19.4569	0.424336	120.735	2.07652
19.2123	0.424982	120.565	2.09497
19.166	0.425677	121.611	2.11361
18.4937	0.42771	122.032	1.91272
19.3498	0.428388	122.157	1.91683
18.4147	0.429693	122.402	1.92094
19.6264	0.431201	122.082	1.92519
18.6966	0.431681	122.016	1.92976
19.9207	0.433349	122.366	1.93436
19.9888	0.43524	122.089	1.93907
20.0459	0.438603	122.076	1.94416
20.0364	0.44147	122.312	1.94925
19.9979	0.443024	122.161	1.95454
20.9147	0.446761	121.822	1.96006
21.1945	0.448569	121.851	1.96588
21.1544	0.449861	122.27	1.97178
20.622	0.449936	121.746	1.97781
20.5436	0.451831	121.547	1.98435
21.5142	0.452017	121.853	1.99085
21.1154	0.455299	121.337	1.99762
21.5676	0.455335	121.198	2.00478
21.3393	0.456745	121.559	2.01206
21.0778	0.458889	121.429	2.01951
21.775	0.459428	120.974	2.02734
21.059	0.461759	121.244	2.03552
21.999	0.462672	121.73	2.04379
21.514	0.464329	121.248	2.05235
22.075	0.464484	121.245	2.06149
22.5856	0.467538	121.825	2.07061
21.4112	0.468632	121.114	2.08002
22.2028	0.470785	120.765	2.09003
21.6905	0.472264	121.324	2.10016
22.4517	0.472958	121.202	2.11051
22.9705	0.476518	120.836	2.12144
23.0747	0.479707	121.297	2.13274
22.8616	0.482153	121.886	2.14418
23.1894	0.48351	120.528	2.15593
23.1731	0.484351	120.572	2.16857
23.561	0.486384	121.944	2.1811
23.5536	0.487564	121.2	2.19403
23.668	0.489383	120.646	2.20766
23.8608	0.489952	121.296	2.2215
23.9812	0.491455	121.41	2.23571
23.8426	0.492184	120.671	2.25047
24.4953	0.495181	121.027	2.26572
24.602	0.496902	121.636	2.28127
24.0637	0.496976	120.62	2.29713
24.6489	0.499572	120.542	2.31397
24.1203	0.499894	121.925	2.33081
24.7728	0.503096	120.501	2.34814
24.8905	0.503349	120.235	2.36633
24.9174	0.504744	121.725	2.38474
24.9522	0.508372	121.293	2.40347
25.3017	0.508726	120.419	2.42299
24.1736	0.511132	120.958	2.44313
25.692	0.511808	121.761	2.21021
25.6881	0.513915	121.563	2.21397
25.2572	0.514984	121.239	2.21815
26.0756	0.518482	121.321	2.22235
26.2854	0.520829	121.205	2.22675
26.4017	0.524219	121.301	2.23128
26.7791	0.526165	121.39	2.23592
26.9843	0.528662	121.331	2.24071
26.8597	0.52885	121.341	2.2457
26.93	0.529423	121.112	2.25082
27.1358	0.530787	121.125	2.25623
27.537	0.534503	121.339	2.26167
27.4302	0.534662	121.155	2.26731
27.185	0.535628	120.982	2.27319
27.8912	0.538746	121.166	2.27931
27.7528	0.539453	121.114	2.2855
28.2801	0.541685	121.054	2.29206
27.7618	0.542153	121.404	2.29872
28.2523	0.542745	121.448	2.30557
28.0703	0.547627	121.393	2.31271
28.5968	0.548458	121.604	2.32001
28.4901	0.548875	121.24	2.32746
28.6377	0.550583	120.984	2.33537
29.163	0.553524	121.068	2.34341
28.7969	0.554713	120.955	2.35174
29.541	0.556903	121.157	2.36032
29.4254	0.558297	121.115	2.36909
28.907	0.560212	121.066	2.37825
30.1328	0.562683	121.517	2.38764
30.0359	0.564685	121.222	2.39723
30.1145	0.565343	121.02	2.40726
30.2635	0.56955	121.099	2.41747
30.4879	0.570609	121.018	2.42803
30.666	0.570837	120.999	2.4389
30.9809	0.574115	121.335	2.45014
30.9189	0.574392	121.516	2.4616
31.1025	0.576183	120.887	2.4734
31.2506	0.576374	120.909	2.48568
31.2023	0.577204	121.313	2.49815
31.7136	0.581719
31.6423	0.583181
32.245	0.583369
31.9455	0.584149
31.8485	0.588435
32.0168	0.589003
32.3025	0.589969
32.7825	0.593146
32.6405	0.594235
32.8672	0.596316
33.5416	0.59674
33.2808	0.597323
33.1061	0.603356
33.3115	0.604011
33.916	0.604918
33.7462	0.605167
34.5189	0.611417
33.8546	0.611609
34.4243	0.611743
34.6119	0.614983
36.6809	0.616323
34.7127	0.616448
35.0921	0.618995
34.9799	0.619972
35.8221	0.621581
35.5249	0.62189
35.5415	0.623648
35.82	0.625602
36.2007	0.628233
36.3032	0.629462
36.1493	0.630895
36.5863	0.631459
36.5229	0.633243
36.8446	0.637686
37.0791	0.638252
36.8733	0.638918
36.9464	0.639563
37.9952	0.643984
37.8859	0.644214
38.0753	0.64524
38.2155	0.650167
37.7531	0.650873
37.8905	0.650902
38.0908	0.652346
39.2053	0.656465
39.5564	0.659988
38.3339	0.660012
40.0994	0.661335
39.5461	0.662865
40.5023	0.665935
40.3992	0.667781
40.5937	0.668397
40.8933	0.66935
40.2913	0.669928
40.6975	0.67032
40.9338	0.673342
40.9658	0.675012
40.9928	0.675891
41.2002	0.677696
41.3093	0.678525
41.3383	0.680119
41.5667	0.683902
41.7921	0.68405
41.9106	0.685618
41.8174	0.686251
42.4458	0.689936
42.6579	0.691451
42.2056	0.691947
43.3247	0.695553
43.1736	0.696036
43.2002	0.697705
44.2146	0.699874
42.8975	0.700558
43.3334	0.70058
43.7194	0.703155
43.5361	0.703938
44.2398	0.706218
44.0828	0.708662
44.0893	0.709648
44.4849	0.712212
44.6772	0.714916
44.7732	0.715809
45.3423	0.718912
45.5883	0.721552
45.5722	0.722654
46.0305	0.726281
46.2532	0.728466
46.8238	0.730432
47.3933	0.734096
47.0532	0.73615
47.5207	0.738568
48.5224	0.742458
47.9552	0.744483
48.5937	0.747548
49.1613	0.751284
48.9328	0.753416
49.7787	0.757189
50.0662	0.760807
49.8917	0.763212
51.5396	0.767265
50.9072	0.77129
51.6234	0.773359
53.1201	0.778189
52.303	0.782126
58.1003	0.784479
52.0278	0.784635
58.6672	0.784751
56.7284	0.786348
54.3032	0.788445
53.5193	0.789575
53.9391	0.789813
54.3068	0.791492
54.2829	0.792645
54.8086	0.793246
54.9249	0.795353
55.6789	0.796718
55.2878	0.796899
53.833	0.796915
54.3325	0.801141
53.9114	0.801906
54.5457	0.802236
55.2593	0.807652
54.9124	0.807665
56.0264	0.80778
57.9768	0.813622
57.2733	0.814448
57.8415	0.814949
56.3135	0.819855
54.7018	0.822025
55.4753	0.822875
58.1384	0.82654
59.7584	0.830064
61.1892	0.831056
59.813	0.833737
57.6833	0.838941
58.492	0.83907
59.8959	0.841438
61.2674	0.847954
59.8899	0.848434
59.6424	0.849947
64.0661	0.85737
62.0823	0.85886
62.1702	0.85976
65.585	0.866856
63.5121	0.870023
62.8408	0.870382
68.1059	0.876792
65.4025	0.881324
65.2949	0.881585
65.0236	0.88694
64.9187	0.893067
62.5516	0.893499
75.3836	0.894741
74.8386	0.895776
71.3769	0.89762
68.3939	0.898214
70.765	0.898292
69.7555	0.899328
68.2442	0.901238
67.7843	0.903791
70.4629	0.905168
69.7896	0.905736
69.5292	0.906688
69.6572	0.906866
69.5189	0.907164
70.0001	0.91013
70.1556	0.911086
70.5505	0.911967
70.5515	0.913124
68.4532	0.916733
68.0312	0.917418
67.9507	0.918389
68.3932	0.91945
64.9177	0.920514
68.9139	0.920548
69.5792	0.925486
72.1977	0.92666
72.5185	0.927868
73.3732	0.929813
74.6638	0.934782
73.869	0.935136
74.7123	0.936218
71.6576	0.941829
70.7897	0.942777
72.6463	0.945633
72.953	0.946024
77.3388	0.953495
79.512	0.954013
77.8811	0.95522
75.0352	0.959258
75.1186	0.96463
76.2132	0.965639
77.0179	0.965901
80.3499	0.974101
77.4354	0.975545
75.9205	0.978133
76.641	0.97986
83.1552	0.988653
80.6742	0.989159
81.1113	0.989918
82.9949	0.996165
82.1049	1.00199
80.1446	1.00311
79.1199	1.00406
81.81	1.01405
84.6576	1.01597
89.3502	1.01797
83.1588	1.02154
89.8123	1.0311
91.6884	1.03245
90.7109	1.03275
87.586	1.03471
88.1763	1.03717
88.032	1.03913
88.1534	1.04131
87.7377	1.0415
87.7827	1.04427
85.9462	1.04719
88.0803	1.04729
94.164	1.0487
88.2213	1.05023
94.2916	1.05059
88.6908	1.05319
89.346	1.05668
90.4847	1.0595
92.0166	1.06194
91.5036	1.06242
92.1446	1.06517
87.8391	1.0661
92.3776	1.06851
92.3775	1.07168
92.4476	1.0748
92.116	1.079
92.055	1.0832
92.5945	1.08694
93.6911	1.09104
95.3592	1.09566
96.6231	1.09977
97.8982	1.10395
98.9549	1.10763
99.2198	1.1122
100.045	1.1168
100.305	1.12096
100.606	1.12635
101.557	1.13186
101.647	1.13698
102.802	1.14246
104.99	1.14807
105.974	1.15383
107.714	1.15921
109.315	1.16417
109.791	1.16994
111.641	1.1758
111.353	1.18109
110.202	1.18805
109.785	1.19502
111.123	1.20136
114.987	1.20844
116.061	1.21516
123.384	1.22252
121.302	1.23295
122.098	1.24175
121.815	1.2463
123.379	1.24858
124.228	1.25476
122.708	1.25721
125.031	1.26128
123.165	1.26526
125.936	1.26798
124.286	1.27169
127.09	1.27505
128.397	1.28249
128.157	1.28461
130.224	1.29011
129.84	1.29205
131.86	1.29804
131.542	1.30155
133.357	1.30624
134.572	1.31479
135.661	1.3155
136.458	1.32298
135.832	1.32385
137.747	1.33333
138.972	1.33582
140.296	1.34291
142.578	1.34914
143.303	1.35271
143.897	1.35782
145.756	1.36267
147.556	1.37282
147.441	1.37425
149.068	1.38346
149.919	1.38668
151.299	1.39448
154.511	1.39751
154.352	1.40578
157.42	1.41724
159.247	1.42888
162.242	1.43778
161.943	1.44102
164.068	1.45008
163.17	1.45243
165.361	1.45343
167.149	1.45793
165.511	1.4612
169.747	1.46578
167.326	1.46842
166.546	1.47186
170.353	1.47535
174.233	1.47832
167.951	1.48659
170.698	1.48697
177.228	1.49098
172.473	1.49227
173.196	1.49738
178.416	1.50697
181.029	1.51016
178.8	1.51427
182.463	1.52661
180.964	1.52838
181.905	1.52876
187.103	1.54329
188.162	1.54859
189.844	1.55136
191.908	1.5595
193.794	1.57002
195.72	1.57385
198.128	1.57608
198.63	1.59198
206.795	1.60232
206.044	1.61516
212.52	1.62922
216.294	1.63952
218.638	1.65866
221.652	1.66224
227.428	1.66388
224.632	1.66648
223.827	1.66994
223.688	1.67273
225.214	1.68297
228.536	1.68435
226.639	1.68525
235.097	1.68931
232.215	1.68951
227.53	1.69438
231.672	1.7016
229.458	1.70175
230.566	1.70521
231.902	1.70858
235.677	1.71645
235.547	1.71785
228.159	1.7201
239.659	1.72822
242.593	1.72961
241.794	1.73519
248.22	1.74199
249.722	1.75249
252.862	1.75498
249.38	1.75566
254.481	1.76417
257.47	1.77317
259.263	1.77599
259.777	1.78115
261.081	1.78345
268.565	1.79809
267.08	1.79896
272.806	1.81011
274.077	1.81405
278.024	1.82082
281.288	1.82816
284.191	1.83873
287.494	1.84074
288.94	1.84614
288.104	1.84955
292.162	1.86196
295.375	1.8624
297.136	1.86513
299.387	1.86766
300.694	1.87001
299.799	1.87006
301.178	1.87296
302.913	1.87582
303.641	1.87628
303.784	1.87849
305.747	1.87918
305.035	1.88189
307.363	1.88501
309.108	1.88802
310.803	1.89112
313.556	1.89455
318.457	1.89628
317.057	1.89712
314.821	1.89746
315.651	1.90099
317.815	1.90454
319.9	1.90807
335.862	1.9102
315.22	1.9113
321.191	1.91171
324.629	1.91592
327.27	1.91948
324.02	1.92283
328.076	1.92318
329.31	1.9272
331.118	1.93099
324.877	1.93484
331.295	1.93496
331.778	1.93929
334.441	1.94389
336.645	1.94789
345.345	1.94879
339.803	1.95281
344.063	1.95727
347.196	1.96161
349.317	1.96605
357.888	1.967
352.374	1.97081
354.001	1.97537
355.257	1.98029
358.813	1.9855
365.25	1.99061
369.718	1.9958
373.739	2.00137
374.678	2.00636
374.501	2.01146
374.873	2.01682
373.403	2.0222
368.091	2.02801
360.648	2.03395
356.425	2.04054
351.765	2.04665
341.507	2.05387
326.614	2.06073
305.453	2.06793
273.202	2.07599
260.213	2.08415
259.118	2.08415
234.1	2.08552
251.018	2.08556
243.698	2.08804
237.673	2.09125
226.991	2.09377
218.686	2.09675
197.839	2.097
209.629	2.09957
206.813	2.1014
197.526	2.10479
186.349	2.10832
169.153	2.11121
179.603	2.1121
171.871	2.11385
160.003	2.12137
155.067	2.12247
143.166	2.12965
144.514	2.13002
142	2.13552
138.292	2.13836
132.76	2.14991
133.798	2.15044
128.58	2.15186
127.808	2.16345
128.565	2.1664
126.176	2.1757
124.287	2.17602
125.165	2.18451
125.191	2.19208
123.288	2.19998
125.682	2.2118
123.941	2.2181
126.031	2.23261
125.767	2.23954
123.808	2.25127
123.479	2.26542
122.809	2.27185
125.186	2.29129
124.804	2.29805
122.954	2.31681
125.121	2.32865
123.428	2.34376
124.091	2.3597
125.445	2.37652
123.206	2.39072
124.468	2.41239
124.588	2.42564
125.227	2.44877
123.969	2.46721
122.488	2.48495

## Sheet: Fig2e
#A1 (MSF)		Full gap
Ce/T (mJK-2mol-1)	(T/Tc)^2	Ce/T (mJK-2mol-1)	(T/Tc)^2
11.1273	0.00836322	5.52461e-133	0.0001
10.8637	0.0084096	2.848e-64	0.0004
10.5784	0.00845566	1.35324e-41	0.0009
10.3587	0.00846425	2.28619e-30	0.0016
10.4209	0.00849185	1.07131e-23	0.0025
10.5944	0.00849923	2.71266e-19	0.0036
10.223	0.00853292	3.52837e-16	0.0049
9.98541	0.00857483	7.24213e-14	0.0064
10.14	0.0089108	4.36696e-12	0.0081
10.2254	0.00892534	1.12185e-10	0.01
10.2248	0.00894626	1.55427e-09	0.0121
10.1123	0.00895307	1.29443e-05	0.0144
10.0781	0.00897068	4.38091e-05	0.0169
10.0851	0.00898219	0.000122911	0.0196
9.9973	0.0089925	0.000297393	0.0225
10.0008	0.00899998	0.000638495	0.0256
10.2041	0.00901404	0.00124319	0.0289
9.82038	0.0090278	0.00223255	0.0324
9.9364	0.00903818	0.00374718	0.0361
10.1637	0.00904023	0.00594071	0.04
9.95918	0.0090461	0.00897218	0.0441
9.90653	0.00906828	0.0129985	0.0484
9.84479	0.00907444	0.0181357	0.0529
9.76415	0.00909606	0.024614	0.0576
9.82906	0.00911201	0.0324523	0.0625
9.71051	0.00914017	0.0417774	0.0676
9.99327	0.00914515	0.052662	0.0729
10.2288	0.00917113	0.0651566	0.0784
10.4483	0.00918014	0.0792907	0.0841
9.86308	0.009188	0.095074	0.09
10.0799	0.00920254	0.112499	0.0961
9.79747	0.00921576	0.131543	0.1024
9.9884	0.00922935	0.152169	0.1089
10.4227	0.00923663	0.174331	0.1156
9.73245	0.00924357	0.197973	0.1225
9.48574	0.00926264	0.223034	0.1296
9.73516	0.00928278	0.249447	0.1369
10.2278	0.00931252	0.277143	0.1444
9.54305	0.00931791	0.306052	0.1521
9.97106	0.00938747	0.336101	0.16
10.1244	0.00941551	0.367221	0.1681
9.7021	0.00946564	0.399344	0.1764
9.51839	0.00947194	0.432402	0.1849
9.53866	0.0094842	0.466333	0.1936
9.9171	0.00948432	0.501076	0.2025
9.50845	0.00951595	0.536575	0.2116
9.5286	0.00951723	0.572777	0.2209
9.70233	0.00952904	0.609633	0.2304
9.47477	0.00953955	0.647099	0.2401
9.37312	0.00954402	0.684933	0.25
9.32648	0.00956794	0.723703	0.2601
9.07033	0.0095683	0.762772	0.2704
9.26537	0.00957946	0.802313	0.2809
9.80144	0.00958302	0.842301	0.2916
9.57738	0.00959372	0.882713	0.3025
9.32342	0.00959708	0.923538	0.3136
9.17235	0.00959725	0.964757	0.3249
9.17135	0.00962131	1.00636	0.3364
9.13998	0.00963329	1.04834	0.3481
9.45804	0.0096381	1.09069	0.36
9.45242	0.00964187	1.13342	0.3721
9.61507	0.00965759	1.17652	0.3844
9.18396	0.00966725	1.21999	0.3969
9.0227	0.00966887	1.26386	0.4096
9.40934	0.00968537	1.30811	0.4225
9.27214	0.0097036	1.35277	0.4356
9.02476	0.00972325	1.39785	0.4489
9.54057	0.00972643	1.44337	0.4624
9.24795	0.00972979	1.48935	0.4761
9.00588	0.00975846	1.5358	0.49
9.37431	0.00976666	1.58275	0.5041
9.37783	0.00979904	1.63022	0.5184
8.94267	0.00981251	1.67825	0.5329
9.51513	0.00982064	1.72686	0.5476
9.33277	0.00982143	1.77608	0.5625
8.8461	0.00985514	1.82594	0.5776
9.33616	0.00985538	1.87649	0.5929
9.21982	0.00985887	1.92775	0.6084
9.08832	0.00985939	1.97977	0.6241
9.29492	0.00988195	2.03259	0.64
8.99763	0.00990447	2.08626	0.6561
8.72669	0.00990817	2.14081	0.6724
9.21387	0.00991056	2.19631	0.6889
9.16435	0.00993352	2.25279	0.7056
8.97828	0.00993535	2.31031	0.7225
9.06177	0.00995074	2.36893	0.7396
8.89134	0.00997263	2.42871	0.7569
9.11623	0.00997941	2.48971	0.7744
8.72719	0.00999959	2.55199	0.7921
9.02107	0.0100001	2.61562	0.81
8.98693	0.0100317	2.68068	0.8281
9.48526	0.0100578	2.74722	0.8464
8.92365	0.0100587	2.81535	0.8649
9.35101	0.0101005	2.88513	0.8836
9.366	0.0101448	2.95665	0.9025
9.26669	0.0101459	3.03001	0.9216
9.45915	0.0101872	3.10529	0.9409
9.34844	0.0101971	3.18261	0.9604
9.40158	0.0102261	3.25059	0.9801
9.24833	0.0102557
9.29082	0.0102602
9.19674	0.0103091
9.28291	0.0103225
8.82919	0.0103729
9.11904	0.0103879
9.69167	0.0104279
9.46125	0.0104799
9.3577	0.0105082
9.11163	0.0105472
9.26392	0.0105551
9.01856	0.0105727
8.94332	0.0106078
9.20686	0.0106098
8.95194	0.0106561
9.07045	0.0106618
9.14003	0.0107026
8.86867	0.0107029
9.60206	0.0107308
8.79307	0.0107375
9.0575	0.0107437
9.62221	0.0107448
9.76217	0.010769
8.74877	0.0107719
9.01656	0.0107999
9.44687	0.0108215
9.62259	0.010827
9.12982	0.0108695
9.51601	0.0108708
9.41707	0.010898
9.28144	0.0109218
9.39074	0.0109342
8.94034	0.0109466
9.25392	0.0109659
9.16041	0.0109947
9.15946	0.0110017
9.18401	0.0110417
8.8829	0.0110531
9.18971	0.011061
9.08171	0.0111117
9.11604	0.0111189
9.03173	0.0111554
8.87747	0.0112131
8.76696	0.0112572
8.66462	0.0113038
8.75693	0.0113702
9.56967	0.011487
9.53699	0.0115408
9.48818	0.0116085
9.43157	0.0116626
9.91554	0.011669
9.34965	0.0117419
9.72635	0.0117835
9.81398	0.0117878
9.2703	0.0117917
9.62803	0.0118209
9.18324	0.0118669
9.60724	0.0118995
9.67678	0.0119061
9.05205	0.0119406
9.52733	0.012003
8.98589	0.0120031
9.45842	0.0120127
8.99177	0.0120631
9.31413	0.0121102
9.08311	0.0121109
9.43415	0.0121204
9.25293	0.0121626
9.4534	0.0121973
9.32609	0.0122028
9.21504	0.0122153
9.34863	0.0122186
9.32288	0.0122548
9.2034	0.0122756
9.2654	0.0122761
9.43461	0.0122911
9.20356	0.0122964
9.10294	0.0123011
9.19584	0.0123252
8.98332	0.0123298
9.2654	0.0123401
9.12465	0.0123955
9.15448	0.0124046
8.94453	0.0124554
9.04212	0.012469
9.07693	0.012515
8.83982	0.0125232
8.88906	0.0125546
9.22604	0.0125667
9.77735	0.0125716
9.02366	0.0125948
9.1463	0.0126319
9.70776	0.0126646
9.71142	0.0127482
9.7671	0.0128495
9.59242	0.0128542
9.97124	0.0129221
9.81129	0.0129233
9.39643	0.0129459
9.71417	0.0129921
9.85626	0.0130241
9.37572	0.0130247
9.64184	0.0130674
9.34819	0.0131151
9.80556	0.0131254
9.61458	0.0131751
9.1822	0.0131838
9.75778	0.0132127
9.14349	0.0132536
9.58773	0.0132808
9.6205	0.0133258
9.53361	0.0133596
9.54066	0.0134247
9.4078	0.0134609
9.38076	0.0135313
9.41685	0.0135471
10.1049	0.0136281
9.32724	0.013639
9.35891	0.0136553
9.31135	0.0136795
10.029	0.0136912
9.27954	0.0136974
9.33429	0.0137187
10.2131	0.0137187
9.31298	0.0137452
9.99319	0.0137554
9.22524	0.0137635
9.11635	0.0137784
9.97103	0.0137821
9.33813	0.0138004
9.24194	0.0138011
9.10014	0.0138042
10.0031	0.0138045
9.08076	0.0138211
9.96802	0.0138563
9.26504	0.0138774
9.89572	0.0138821
10.1514	0.0138821
9.36454	0.0138876
9.91472	0.0139203
9.29245	0.0139221
9.26796	0.0139463
9.2768	0.0139821
9.93131	0.0139858
9.75629	0.0139875
10.1046	0.0139875
9.33849	0.0139969
9.19925	0.0140073
9.21618	0.0140636
9.86244	0.0140662
10.1201	0.0140707
10.0464	0.0140849
9.73313	0.0140849
9.12241	0.0140903
9.05048	0.0141122
9.32928	0.0141136
9.82369	0.0141453
9.98746	0.0141475
9.08198	0.0141476
9.12934	0.0141722
9.99726	0.0141745
9.98093	0.0141745
9.8962	0.0142006
10.1207	0.0142189
9.29538	0.0142447
10.1671	0.0142644
9.92755	0.0142644
9.85347	0.0142702
10.1945	0.014313
9.75691	0.0143304
9.9026	0.0143481
10.1952	0.0143481
9.12514	0.0143572
9.76437	0.0144049
10.0611	0.0144252
9.87805	0.0144476
10.3015	0.0144476
9.67944	0.0144922
10.1001	0.0145091
10.2307	0.014543
9.86185	0.014543
9.68189	0.0145537
10.0453	0.0145932
9.70087	0.0146229
9.89682	0.0146447
9.85234	0.0146463
9.87419	0.0146463
9.91456	0.0146871
9.60483	0.0147041
9.83641	0.0147304
9.61674	0.0147304
9.9079	0.0147783
9.56453	0.0147795
9.81212	0.0148465
9.50359	0.0148506
9.79062	0.0148506
9.63392	0.0148835
9.92684	0.0149231
9.33619	0.0149779
9.73115	0.0149779
9.4389	0.0149824
9.84899	0.015028
9.32531	0.0150993
9.66883	0.0150993
9.844	0.0151153
10.2563	0.0151334
10.2501	0.0151896
9.64871	0.0152076
9.70765	0.0152076
9.98435	0.015219
10.239	0.0152346
10.3475	0.0152872
10.2692	0.0153051
9.9535	0.0153206
9.59839	0.0153206
9.77525	0.0153565
10.2653	0.0153708
9.56667	0.0154245
9.9489	0.0154245
10.2114	0.0154427
9.68542	0.015459
10.1707	0.0154907
10.1322	0.0155398
9.54502	0.0155427
10.0139	0.0155427
10.1291	0.0156158
10.39	0.0156161
9.5045	0.015666
9.81993	0.015666
10.1647	0.0156939
10.3268	0.0157581
10.1855	0.0157744
9.38364	0.0157912
10.1512	0.0158433
10.1069	0.0159036
10.724	0.0159278
10.1115	0.0159906
10.315	0.0160043
10.6991	0.0160133
10.2758	0.0160557
10.0896	0.0160727
10.6058	0.0160924
10.6361	0.0160924
10.2428	0.0161126
10.0475	0.0161621
10.5848	0.0161631
10.2103	0.0161729
10.1122	0.0162143
10.0177	0.0162255
10.2278	0.0162403
10.6136	0.016248
10.5976	0.016248
10.116	0.0162675
10.2022	0.0162752
10.0062	0.0162915
10.1679	0.016313
10.1943	0.0163482
10.1104	0.0163728
9.99036	0.0163841
10.1236	0.016387
10.2299	0.0164228
10.1965	0.0164387
9.97445	0.0164808
10.2529	0.016511
10.3949	0.0165128
10.608	0.0165145
10.5996	0.0165145
10.3436	0.0165666
10.2265	0.0166029
10.2468	0.0166072
10.6163	0.0166311
10.6033	0.0166311
10.0799	0.0166376
10.1746	0.0166871
10.228	0.0166935
10.6486	0.0167404
10.7175	0.0167404
10.1343	0.016743
10.1189	0.016773
10.2171	0.0168001
10.1522	0.0168224
10.124	0.0168555
10.6158	0.0168601
10.6134	0.0168601
10.2465	0.0169432
10.5466	0.0169659
10.5595	0.0169659
10.1579	0.0169752
10.1943	0.0170123
10.4854	0.0170593
10.5152	0.0170593
10.1139	0.0170593
10.4587	0.0171524
10.4162	0.0171524
10.4547	0.0172572
10.4336	0.0172572
10.5279	0.017412
10.5082	0.017412
10.955	0.0175037
10.516	0.0175716
10.5251	0.0175716
11.0053	0.0176082
11.0273	0.0176306
10.999	0.0176979
10.9964	0.0177024
10.6097	0.017706
10.5719	0.017706
11.0075	0.0177468
10.9401	0.0177589
10.9927	0.0177916
10.9204	0.0178093
10.5714	0.0178462
10.6593	0.0178462
11.0093	0.0178578
11.1009	0.0178923
11.0717	0.0179566
11.093	0.0179728
10.531	0.0179819
10.5576	0.0179819
11.0503	0.0180023
11.0954	0.0180467
11.0326	0.0180497
10.458	0.0181156
10.4209	0.0181156
10.9926	0.0181513
11.2761	0.0181745
11.1105	0.0182095
11.2837	0.0182173
10.3442	0.0182354
10.3022	0.0182354
11.2903	0.0182717
11.0234	0.0182977
11.1038	0.0183361
10.2873	0.0183434
10.2556	0.0183434
11.2922	0.0183634
11.0514	0.0183859
11.0707	0.018455
11.1021	0.0184625
10.336	0.0184746
11.2683	0.0185083
10.9147	0.0185103
11.0034	0.0185826
11.3104	0.0186152
11.0483	0.0186247
10.9074	0.0186423
10.4581	0.0186493
10.8942	0.0187172
11.0725	0.0187272
11.2875	0.0187401
11.3127	0.0187401
10.9489	0.0187752
10.9907	0.0187771
10.9292	0.0188382
10.3455	0.0188496
11.2976	0.0188551
11.2868	0.0188551
11.106	0.0188913
11.2943	0.0189423
11.243	0.0189423
10.8938	0.0189553
11.2656	0.018992
11.2473	0.018992
11.1596	0.0190021
10.4416	0.0190086
10.8976	0.019026
10.8185	0.0190394
11.2035	0.0190805
11.2303	0.0190805
10.9019	0.0191006
10.9744	0.0191238
10.879	0.0191653
11.1115	0.0191797
10.6942	0.01918
10.6084	0.0191813
10.8271	0.0191854
10.9202	0.019234
11.3141	0.01924
11.3402	0.01924
11.0979	0.0192402
11.057	0.0193121
11.112	0.0193272
11.0686	0.0193282
10.9985	0.0193359
10.2568	0.0193406
11.3773	0.0193864
11.3669	0.0193864
11.0806	0.019393
11.215	0.0194648
11.0745	0.0194861
11.0211	0.0195173
11.4264	0.019519
11.417	0.019519
11.1939	0.019526
10.8893	0.0195656
10.8998	0.0196272
10.9416	0.0196391
11.4209	0.0196521
11.4584	0.0196521
11.1289	0.0197066
10.8854	0.0197068
11.1507	0.0197514
11.3968	0.0197886
11.397	0.0197886
10.9289	0.0198035
11.6426	0.0198174
11.1184	0.0198321
11.3539	0.0198581
11.3286	0.0198581
11.0002	0.019872
11.215	0.0199177
11.7128	0.0199245
11.1937	0.0199398
11.3919	0.0199463
11.3499	0.0199463
10.9652	0.0199764
11.0893	0.0200105
11.7912	0.0200306
10.9836	0.0200483
11.8113	0.0200978
11.3323	0.0201033
11.3662	0.0201033
11.052	0.0201518
11.712	0.0201705
11.6427	0.0202485
11.6921	0.0202573
11.358	0.0202881
11.3777	0.0202881
11.6103	0.0203144
11.6487	0.020348
11.9101	0.020352
11.7035	0.0204278
11.4998	0.0204433
11.5134	0.0204433
11.9286	0.0204493
11.682	0.0205065
11.849	0.0205509
11.7317	0.0205982
11.4549	0.0206101
11.4338	0.0206101
11.7118	0.0206563
11.9186	0.0206919
11.3743	0.0207711
11.3436	0.0207711
11.7018	0.0207734
12.0202	0.0207756
11.7346	0.0208595
11.9072	0.0208728
11.3754	0.0208902
11.3964	0.0208902
11.7689	0.0209259
11.8516	0.0209654
11.3804	0.0209916
11.3406	0.0209916
11.7539	0.0209932
11.888	0.0210861
11.7715	0.021103
11.3625	0.0211312
11.3153	0.0211312
11.9529	0.0211733
11.8393	0.0212067
11.8968	0.0212835
11.9656	0.0213083
11.561	0.0213498
11.5728	0.0213498
11.837	0.0213946
12.0186	0.0214586
11.8137	0.021523
11.5772	0.0215537
11.6466	0.0215537
12.1272	0.0215944
12.6203	0.0215979
11.8783	0.021624
12.1719	0.0216825
11.7883	0.0216869
11.4405	0.0217378
12.5848	0.0217571
12.105	0.0218002
11.7914	0.0218074
12.6296	0.0219258
11.8526	0.0219289
12.0452	0.0219303
11.4418	0.0219359
12.5957	0.0219829
12.0378	0.0220538
11.835	0.022061
12.5446	0.0220765
11.4434	0.0221004
12.0472	0.0221935
12.6108	0.0222214
12.5965	0.0222214
11.1468	0.0222269
12.2215	0.0223398
11.4877	0.022369
12.6153	0.0223843
12.6326	0.0223843
12.5836	0.0225247
12.6045	0.0225247
12.1808	0.0225429
12.0354	0.0226458
12.6002	0.0227199
12.6326	0.0227199
12.0595	0.0227779
12.6361	0.0228913
12.6905	0.0228913
12.1233	0.0229273
13.1077	0.0229453
12.6285	0.0229508
12.6487	0.0229508
12.6576	0.0230888
12.7506	0.0230888
13.5471	0.023161
13.1907	0.0232729
12.7357	0.0232925
12.7986	0.0232925
13.3744	0.0233074
13.395	0.0233413
12.9529	0.0234282
13.2383	0.0234282
12.78	0.0234396
12.8333	0.0234396
13.094	0.0235796
13.2873	0.0235796
12.7806	0.0236393
12.8815	0.0236393
13.7975	0.0237806
13.2987	0.0237806
12.8193	0.0238746
12.8389	0.0238746
13.2108	0.0240026
13.4421	0.0240026
12.848	0.0240054
12.8289	0.0240054
13.5815	0.0241127
13.398	0.0241127
12.8514	0.0241153
12.8749	0.0241153
13.7409	0.0241198
13.3035	0.0241198
13.2013	0.0242198
13.3626	0.0242198
12.9493	0.0243015
12.8967	0.0243015
13.6544	0.0243218
13.315	0.0243218
13.2454	0.0245134
13.3792	0.0245134
13.1089	0.0245265
13.0194	0.0245265
13.1447	0.0247129
13.0966	0.0247129
13.5172	0.0247851
13.5999	0.0247851
13.1073	0.0249584
12.9865	0.0249584
13.951	0.0249895
13.6358	0.0249895
13.788	0.0250732
13.6341	0.0250732
13.2976	0.0251143
13.6244	0.0251143
13.0409	0.0252161
13.0189	0.0252161
13.8163	0.0252529
13.633	0.0252529
13.0225	0.0253353
13.0611	0.0253353
13.7059	0.0253882
13.7181	0.0253882
13.0234	0.0255056
13.0395	0.0255056
13.8073	0.0256419
13.7675	0.0256419
13.0555	0.0257396
13.1809	0.0257396
14.4227	0.025942
13.7844	0.025942
13.265	0.025988
13.1693	0.025988
13.5678	0.0261199
13.8863	0.0261199
13.6608	0.0262104
13.8103	0.0262104
13.2086	0.0262202
13.1869	0.0262202
13.5972	0.0262939
13.7487	0.0262939
13.5671	0.0264517
13.8617	0.0264517
13.2782	0.0265193
13.1857	0.0265193
14.2626	0.0266731
13.9473	0.0266731
14.5259	0.0267777
13.1505	0.0267905
14.7276	0.0268958
13.0836	0.0269104
14.9382	0.0269607
13.9949	0.0269607
14.5595	0.0270788
13.2712	0.0271442
13.6143	0.0272907
14.2307	0.0272907
14.7542	0.0273083
14.768	0.0274181
13.3722	0.0274572
13.7511	0.0274656
13.986	0.0274656
14.2247	0.0275337
13.8335	0.0275337
14.5755	0.0275434
14.8536	0.0276691
13.7224	0.0276929
13.666	0.0277014
14.651	0.0278067
14.0599	0.0278717
14.8068	0.0280627
14.1773	0.0281632
14.8399	0.0282933
14.7974	0.0284121
14.3223	0.0285415
15.0869	0.028559
14.9103	0.0287158
14.3724	0.0288582
14.9265	0.0289036
13.8715	0.0290036
13.0951	0.0291165
15.2934	0.0291954
15.2605	0.0294304
14.9988	0.0295632
14.8352	0.0297476
15.5394	0.0299476
15.6093	0.0301841
15.3938	0.0305101
15.4069	0.0307309
15.3993	0.0309169
15.2797	0.0311188
15.5868	0.0313503
15.8816	0.03168
15.5446	0.0320371
16.3541	0.0320605
15.6433	0.0322451
16.5101	0.0324039
15.8164	0.0324793
16.4119	0.0325484
15.7749	0.0327197
16.4962	0.0327205
16.458	0.032902
15.9756	0.0329856
16.6189	0.0333197
16.1916	0.0334002
16.754	0.0335489
16.7418	0.0337539
15.7893	0.0337717
16.8979	0.0339335
16.0829	0.0339899
15.8948	0.0342583
17.1088	0.0342959
15.5855	0.0345577
17.3029	0.034685
16.9771	0.0348931
16.7311	0.0349107
16.9188	0.0351283
17.3317	0.035358
17.2324	0.0354034
17.4547	0.0359135
17.425	0.0362023
17.5537	0.0364709
17.6822	0.036724
17.8202	0.0372092
17.8214	0.0376661
17.7746	0.0379525
18.5572	0.0382045
17.6765	0.0382563
18.5657	0.0384916
18.1583	0.0386497
18.4511	0.0387373
18.6357	0.0392277
18.5241	0.03927
17.9965	0.039632
18.7428	0.0396367
18.7696	0.0398186
18.3026	0.0399679
18.596	0.04032
19.2724	0.0403647
19.298	0.0408301
19.0529	0.0409545
19.0061	0.0410887
18.3322	0.041482
19.1878	0.0416137
18.2517	0.0418676
19.4623	0.0421619
18.5322	0.0422559
19.755	0.0425832
19.8217	0.0429555
19.8761	0.0436218
19.8644	0.0441941
19.8247	0.0445057
20.7386	0.0452597
21.017	0.0456268
20.9758	0.04589
20.4434	0.0459053
20.3635	0.0462928
21.3339	0.0463309
20.9324	0.0470062
21.3847	0.0470136
21.1552	0.0473053
20.892	0.0477505
21.5887	0.0478625
20.8708	0.0483496
21.8101	0.0485408
21.3237	0.0488891
21.8846	0.0489218
22.3927	0.0495673
21.2174	0.0497994
22.0072	0.0502582
21.4936	0.0505745
22.2543	0.0507233
22.7701	0.0514896
22.8716	0.0521811
22.6564	0.0527147
22.9831	0.0530118
22.9661	0.0531964
23.3523	0.0536439
23.3438	0.0539045
23.4567	0.0543073
23.649	0.0544338
23.768	0.0547682
23.6288	0.0549309
24.2789	0.0556018
24.3841	0.055989
23.8457	0.0560056
24.4287	0.0565922
23.8998	0.0566654
24.5494	0.0573935
24.6669	0.0574512
24.6926	0.0577702
24.7241	0.0586037
25.0733	0.0586853
23.9431	0.0592416
25.4608	0.0593985
25.455	0.0598886
25.0232	0.060138
25.8383	0.0609578
26.046	0.0615108
26.1592	0.0623142
26.5348	0.0627778
26.7377	0.063375
26.6129	0.0634201
26.6827	0.0635576
26.8872	0.0638855
27.2849	0.064783
27.1779	0.0648216
26.9318	0.065056
27.635	0.0658157
27.496	0.0659885
28.0211	0.0665356
27.5024	0.0666508
27.9924	0.0667963
27.8056	0.0680035
28.3313	0.0682101
28.2242	0.0683138
28.3702	0.0687397
28.8926	0.069476
28.5253	0.0697747
29.2673	0.0703267
29.1503	0.0706793
28.6301	0.0711649
29.8534	0.0717942
29.7545	0.0723058
29.8324	0.0724746
29.9772	0.0735571
30.2006	0.073831
30.3784	0.07389
30.6901	0.074741
30.6278	0.0748131
30.8096	0.0752804
30.9574	0.0753304
30.9083	0.0755475
31.415	0.0767339
31.3422	0.0771202
31.9447	0.07717
31.6443	0.0773765
31.543	0.0785159
31.7106	0.0786677
31.9953	0.0789259
32.4721	0.0797783
32.3289	0.0800714
32.5534	0.0806332
33.2274	0.0807481
32.966	0.0809059
32.7849	0.0825483
32.9895	0.0827276
33.5931	0.0829764
33.423	0.0830448
34.189	0.0847689
33.5245	0.0848222
34.0941	0.0848592
34.2781	0.0857606
36.3457	0.0861348
34.3774	0.0861697
34.754	0.0868831
34.6407	0.0871578
35.4811	0.0876105
35.1836	0.0876979
35.1983	0.0881944
35.4746	0.0887479
35.8524	0.0894959
35.9535	0.0898464
35.7981	0.0902559
36.2344	0.0904174
36.169	0.0909291
36.4858	0.0922093
36.7196	0.092373
36.5131	0.0925661
36.5854	0.0927531
37.6292	0.0940398
37.5197	0.0941071
37.7078	0.094407
37.8425	0.0958543
37.3793	0.0960626
37.5166	0.0960711
37.7153	0.0964978
38.825	0.0977203
39.172	0.0987719
37.9494	0.0987791
39.7135	0.0991756
39.1583	0.099635

## Sheet: Fig3a
UTe2 #A1
H_omega//a		H_omega//b		H_omega//c
Deltaf (Hz)	T/Tc	Deltaf (Hz)	T/Tc	Deltaf (Hz)	T/Tc
0.0275585	0.0221599	0.0201471	0.0222081	0.0185669	0.0221683
0.0259051	0.0249099	0.0242347	0.0249366	0.022702	0.0248326
0.0304902	0.0272749	0.0268332	0.027314	0.0250525	0.0271967
0.0303112	0.0296597	0.0297358	0.0297002	0.0281277	0.0295679
0.0382521	0.0320446	0.0338987	0.032085	0.028424	0.0319649
0.0373255	0.034422	0.0336703	0.0344668	0.0351285	0.0343393
0.0450227	0.0367948	0.0394056	0.036842	0.0342713	0.0367125
0.0456852	0.0391802	0.0404869	0.0391976	0.0372986	0.0391058
0.0479262	0.0415647	0.0355789	0.04163	0.0461421	0.0414849
0.0524883	0.0439811	0.0450922	0.0439905	0.0497746	0.0438684
0.0531192	0.0463633	0.0465912	0.0463672	0.0562139	0.0463126
0.0580258	0.0487296	0.0530271	0.0487399	0.0592906	0.0486838
0.0657213	0.0511237	0.0533763	0.0511262	0.06077	0.0510689
0.0708429	0.0535017	0.061875	0.0535001	0.0690022	0.0534475
0.0779281	0.0558842	0.0622088	0.0558883	0.0733541	0.0558258
0.0820046	0.0582574	0.070095	0.0582661	0.0831517	0.0582036
0.0858124	0.0606346	0.073754	0.0606452	0.0917363	0.0606035
0.0962124	0.0630201	0.0825353	0.0630233	0.0980926	0.0629839
0.100277	0.0654054	0.0887068	0.0654	0.106959	0.0653633
0.110101	0.0677842	0.0938548	0.067787	0.11942	0.0677354
0.116092	0.0701681	0.0980757	0.0701752	0.125142	0.0701084
0.115632	0.0725344	0.103396	0.0725134	0.135255	0.0724649
0.132394	0.0749113	0.106978	0.0748958	0.14388	0.0748496
0.141177	0.0772901	0.113763	0.0772744	0.156446	0.0772478
0.155101	0.0796676	0.121313	0.0796507	0.165707	0.0796283
0.159122	0.0820595	0.126357	0.0820282	0.176314	0.0819947
0.174492	0.084436	0.137833	0.0844167	0.184475	0.0843737
0.184919	0.086808	0.14331	0.0868002	0.193527	0.0867591
0.196115	0.0891929	0.147725	0.0891633	0.199384	0.0891597
0.204828	0.0915564	0.1571	0.0915345	0.211519	0.0915426
0.219135	0.0939309	0.175834	0.0939172	0.226568	0.0939091
0.226333	0.0963257	0.182182	0.0963062	0.235064	0.0962707
0.241712	0.0987075	0.189856	0.0986815	0.253074	0.0986377
0.252331	0.101085	0.198719	0.101061	0.263582	0.101036
0.263525	0.103455	0.214174	0.103437	0.276545	0.103399
0.284267	0.105841	0.225881	0.10582	0.292073	0.105807
0.296137	0.108235	0.233088	0.108221	0.307977	0.108201
0.312723	0.11063	0.250837	0.110592	0.320319	0.110557
0.321391	0.112997	0.262063	0.112968	0.332641	0.112932
0.328513	0.115363	0.274081	0.115361	0.354068	0.11532
0.349884	0.11776	0.282709	0.117708	0.363119	0.117726
0.365909	0.120132	0.298488	0.120102	0.38534	0.120114
0.381284	0.122508	0.309923	0.12249	0.400296	0.122485
0.40038	0.124896	0.319934	0.124851	0.412643	0.124854
0.418806	0.127279	0.338117	0.127232	0.429064	0.127239
0.436175	0.12967	0.34754	0.129608	0.45207	0.129618
0.446347	0.132051	0.36287	0.132021	0.471701	0.132006
0.466428	0.134431	0.374727	0.134427	0.482181	0.134357
0.488145	0.1368	0.394405	0.136796	0.502404	0.136764
0.506113	0.139189	0.40638	0.139158	0.531991	0.139142
0.518029	0.141585	0.420043	0.141534	0.543981	0.141515
0.532247	0.143959	0.435579	0.143932	0.562291	0.14391
0.558696	0.146343	0.454812	0.146308	0.586546	0.146278
0.5808	0.14871	0.465923	0.148694	0.607763	0.14865
0.599167	0.151105	0.484291	0.151071	0.618986	0.151041
0.621793	0.153483	0.499153	0.153437	0.647876	0.15345
0.640184	0.155876	0.515783	0.155792	0.672012	0.155818
0.66007	0.158243	0.53687	0.158177	0.694302	0.158206
0.684618	0.160652	0.549982	0.160615	0.7151	0.160638
0.710073	0.163031	0.56764	0.162993	0.744932	0.163018
0.733474	0.165426	0.582143	0.16538	0.759852	0.165409
0.754136	0.167799	0.600814	0.167762	0.791695	0.167774
0.779999	0.170161	0.609614	0.170132	0.815504	0.170156
0.80464	0.172541	0.632634	0.17252	0.842209	0.172562
0.831454	0.174926	0.64909	0.174908	0.865094	0.174927
0.848501	0.177315	0.674983	0.177279	0.886696	0.177301
0.87484	0.179682	0.690842	0.179651	0.904884	0.179687
0.892995	0.182075	0.713892	0.182038	0.941393	0.182086
0.927233	0.184465	0.734015	0.184415	0.965268	0.184479
0.956456	0.186838	0.75444	0.186801	0.990565	0.186845
0.976898	0.18921	0.772195	0.189187	1.01032	0.189194
1.00348	0.191589	0.792109	0.191568	1.04172	0.191589
1.028	0.19397	0.809059	0.193951	1.07023	0.193987
1.05604	0.19635	0.832353	0.196345	1.10063	0.196357
1.07928	0.198721	0.858221	0.198723	1.1328	0.198743
1.10728	0.201091	0.87321	0.201094	1.15607	0.201129
1.13293	0.20351	0.896606	0.203481	1.1777	0.203498
1.16229	0.205894	0.910761	0.205857	1.20813	0.205891
1.18744	0.208263	0.934276	0.208226	1.23656	0.208285
1.21467	0.210653	0.954285	0.21062	1.26676	0.210634
1.23379	0.213045	0.972868	0.213016	1.29671	0.213021
1.25828	0.215416	0.995814	0.215381	1.32092	0.215394
1.30242	0.217785	1.02348	0.217758	1.36908	0.217756
1.33436	0.220154	1.05008	0.220144	1.39275	0.220162
1.36611	0.222518	1.07635	0.22253	1.43162	0.222549
1.39558	0.224905	1.09761	0.224916	1.46098	0.224913
1.42592	0.227298	1.11799	0.227282	1.4905	0.227301
1.46166	0.229698	1.13583	0.22965	1.53294	0.229691
1.48787	0.232073	1.16689	0.23204	1.56027	0.232079
1.52567	0.234445	1.19219	0.234418	1.59118	0.234447
1.56349	0.236839	1.21463	0.236815	1.62735	0.236824
1.60149	0.239222	1.24914	0.239188	1.66396	0.239214
1.63475	0.241594	1.27802	0.241568	1.69688	0.241591
1.66866	0.243956	1.29238	0.243959	1.73604	0.243979
1.69589	0.246349	1.32816	0.24633	1.77006	0.246362
1.73424	0.248734	1.35034	0.248699	1.81314	0.248752
1.76937	0.251135	1.37759	0.251082	1.84826	0.251111
1.80677	0.253494	1.40064	0.253477	1.89196	0.253483
1.83579	0.255863	1.43668	0.255847	1.92533	0.255867
1.8732	0.258267	1.46345	0.258228	1.96814	0.258253
1.9072	0.260652	1.48967	0.260618	2.00467	0.260622
1.94628	0.263026	1.50972	0.263007	2.03866	0.263003
1.98337	0.265393	1.54033	0.265371	2.07374	0.26541
2.01516	0.267788	1.57177	0.267754	2.11967	0.267806
2.04602	0.270172	1.59919	0.270129	2.1563	0.270193
2.08811	0.272547	1.61877	0.272506	2.199	0.272539
2.12283	0.274874	1.65309	0.274884	2.23902	0.274875
2.16362	0.277265	1.6801	0.277241	2.27149	0.277255
2.19925	0.279667	1.70574	0.279631	2.3132	0.279656
2.24335	0.282046	1.73587	0.282011	2.35642	0.28203
2.28367	0.284431	1.76169	0.284386	2.39414	0.284429
2.32373	0.286791	1.79279	0.286766	2.4335	0.286815
2.35099	0.289151	1.82713	0.289154	2.46453	0.289143
2.39202	0.291523	1.85635	0.291542	2.51806	0.291541
2.43669	0.293914	1.88761	0.293915	2.55435	0.293943
2.46605	0.296316	1.91509	0.296287	2.60317	0.296329
2.50748	0.298711	1.94524	0.298686	2.64209	0.298719
2.54566	0.301069	1.96997	0.301058	2.68333	0.301069
2.58864	0.303464	2.00543	0.30344	2.72174	0.30345
2.62759	0.305841	2.0303	0.305816	2.7689	0.305834
2.66354	0.308225	2.06984	0.308181	2.81785	0.308196
2.70689	0.310608	2.10129	0.310585	2.85509	0.31058
2.74946	0.312995	2.13248	0.31298	2.89878	0.312943
2.79612	0.315375	2.16675	0.315331	2.94209	0.315346
2.84028	0.317747	2.19949	0.317723	2.9918	0.317779
2.87577	0.320115	2.22138	0.320098	3.03007	0.320175
2.92632	0.322497	2.26112	0.322515	3.07117	0.322527
2.97258	0.324881	2.29583	0.324867	3.13088	0.324904
3.0191	0.327259	2.33149	0.327249	3.18586	0.327292
3.06393	0.329649	2.36382	0.329635	3.23133	0.329687
3.09414	0.332034	2.40549	0.332023	3.28173	0.332059
3.15572	0.334397	2.44824	0.334405	3.3388	0.334416
3.20593	0.336782	2.47789	0.336765	3.38815	0.336776
3.24664	0.339151	2.51812	0.339166	3.42262	0.339138
3.29543	0.341559	2.55523	0.341553	3.49263	0.341545
3.34552	0.343927	2.59821	0.343912	3.5502	0.343944
3.39643	0.346346	2.63121	0.346307	3.60069	0.346305
3.4502	0.348698	2.67363	0.348698	3.66305	0.348671

## Sheet: Fig3b
UTe2 #B1
H_omega//a		H_omega//b		H_omega//c
Deltaf (Hz)	T/Tc	Deltaf (Hz)	T/Tc	Deltaf (Hz)	T/Tc
0.056356	0.0323098	0.037256	0.0294152	0.0046166	0.0323131
0.0704417	0.0354753	0.0497122	0.0326659	0.00877297	0.035469
0.0811829	0.038329	0.0629885	0.0355169	0.016045	0.0383313
0.086147	0.0411808	0.0715392	0.0383665	0.0165954	0.041178
0.0907501	0.0440314	0.0764845	0.0412267	0.0207743	0.0440224
0.0933685	0.046896	0.0903723	0.0440917	0.0260885	0.0468762
0.102067	0.0497496	0.0951141	0.0469574	0.027226	0.0497395
0.113767	0.0527493	0.116959	0.0498095	0.0286178	0.0526069
0.124366	0.0556199	0.130673	0.0527628	0.0355659	0.0554709
0.142627	0.0584683	0.149021	0.0556221	0.0344216	0.058311
0.162222	0.0613309	0.155449	0.0584714	0.0400793	0.0611719
0.178309	0.0641848	0.170098	0.0613326	0.0436564	0.0640466
0.194083	0.0670464	0.185531	0.0641864	0.0535117	0.066911
0.210106	0.069898	0.196894	0.0670435	0.058995	0.069768
0.229914	0.0727497	0.217849	0.0698987	0.0610271	0.0726307
0.247841	0.0756028	0.235492	0.0727655	0.0646881	0.0754843
0.264603	0.0784676	0.257619	0.0756189	0.0655073	0.0783381
0.287235	0.0813341	0.265602	0.0784681	0.0750834	0.0811885
0.309517	0.0841872	0.284845	0.0813198	0.084986	0.0840484
0.333058	0.0869611	0.302426	0.0841889	0.0902868	0.0869713
0.353783	0.0898191	0.330573	0.0869633	0.0929158	0.0898346
0.377193	0.0926635	0.335749	0.0897997	0.0987471	0.0926771
0.399117	0.0955448	0.361439	0.0926578	0.102718	0.0955401
0.425796	0.0983848	0.384509	0.095489	0.117244	0.0983977
0.453084	0.101206	0.412417	0.0983585	0.124383	0.101236
0.47448	0.104113	0.435834	0.101206	0.136293	0.104126
0.503378	0.107009	0.462056	0.10408	0.138112	0.106973
0.526665	0.109841	0.485864	0.106935	0.148544	0.109797
0.547134	0.11266	0.509422	0.109803	0.157079	0.112671
0.57594	0.115534	0.531783	0.112643	0.168258	0.115534
0.604762	0.118374	0.558509	0.115479	0.176908	0.11841
0.631151	0.121213	0.586328	0.11834	0.174754	0.121263
0.658554	0.124077	0.6039	0.121197	0.191447	0.124117
0.696123	0.126927	0.638306	0.124054	0.193828	0.126968
0.727827	0.129796	0.66764	0.126919	0.208652	0.129859
0.763018	0.132643	0.696343	0.129802	0.222275	0.132693
0.793144	0.135516	0.718269	0.132646	0.233723	0.135547
0.828747	0.138375	0.758112	0.135515	0.242439	0.138387
0.863099	0.141254	0.788237	0.138366	0.244871	0.141273
0.898392	0.144099	0.812168	0.14119	0.259844	0.144139
0.932787	0.14695	0.843744	0.144086	0.276634	0.146971
0.966109	0.149808	0.874785	0.146941	0.281424	0.149817
0.999192	0.152645	0.907449	0.14979	0.298097	0.15268
1.03296	0.155483	0.93745	0.152636	0.314844	0.15553
1.07292	0.15835	0.980304	0.155512	0.326865	0.158395
1.10904	0.161195	1.01804	0.158402	0.338227	0.161257
1.14314	0.164069	1.04894	0.161238	0.355534	0.164075
1.18409	0.166958	1.07752	0.164024	0.366554	0.16692
1.22731	0.169819	1.11484	0.166888	0.378726	0.169809
1.26653	0.172606	1.1544	0.169807	0.390046	0.172689
1.30515	0.175511	1.188	0.172655	0.403717	0.175548
1.34964	0.178397	1.23242	0.175469	0.409396	0.178392
1.38399	0.181216	1.25959	0.178336	0.428858	0.181239
1.43079	0.184109	1.28863	0.181261	0.448107	0.18409
1.46924	0.186991	1.33526	0.184088	0.46326	0.186966
1.51333	0.189819	1.38183	0.186939	0.478052	0.18982
1.56082	0.192799	1.41377	0.189744	0.487017	0.192763
1.60303	0.19565	1.45516	0.192606	0.506084	0.195637
1.64713	0.198505	1.49744	0.195462	0.529823	0.198506
1.69308	0.201353	1.52574	0.198311	0.543609	0.201372
1.73849	0.204202	1.56758	0.201198	0.564869	0.204203
1.78929	0.207081	1.605	0.20404	0.567125	0.207064
1.83911	0.20993	1.65597	0.206911	0.592543	0.209937
1.88237	0.21278	1.70354	0.209766	0.610673	0.212761
1.93034	0.215632	1.7429	0.212626	0.620488	0.215615
1.98091	0.218517	1.78599	0.215474	0.645024	0.218476
2.02522	0.221356	1.83829	0.21834	0.663425	0.221346
2.07119	0.224211	1.88975	0.22118	0.674761	0.224213
2.12195	0.227074	1.93215	0.224036	0.690617	0.227084
2.1702	0.229909	1.96774	0.226896	0.702296	0.229927
2.21759	0.232745	2.01663	0.229751	0.727244	0.232758
2.26813	0.235618	2.05998	0.232627	0.742397	0.235648
2.32239	0.238506	2.1046	0.235467	0.760938	0.238493
2.37771	0.241359	2.15273	0.238311	0.786044	0.241359
2.42335	0.244215	2.20492	0.241168	0.799705	0.244223
2.47537	0.247067	2.25164	0.244051	0.821253	0.247063
2.52836	0.249945	2.2933	0.246888	0.844502	0.249901
2.57833	0.25279	2.34943	0.249762	0.86314	0.252787
2.63672	0.255642	2.3977	0.252622	0.876919	0.255633
2.69401	0.25848	2.4438	0.255493	0.895515	0.258484
2.7634	0.261367	2.49253	0.258334	0.921804	0.261309
2.81942	0.264222	2.56424	0.261173	0.952392	0.264185
2.87808	0.267057	2.61392	0.264067	0.969952	0.267028
2.94047	0.269906	2.66917	0.266921	0.987817	0.269896
3.00077	0.272787	2.72449	0.269771	1.01991	0.272771
3.05785	0.275665	2.78787	0.272622	1.03551	0.275639
3.11969	0.278527	2.83995	0.275458	1.0504	0.278489
3.18004	0.281359	2.89701	0.278335	1.07513	0.281353
3.24102	0.28421	2.95072	0.2812	1.0948	0.284203
3.30806	0.287072	2.99985	0.28404	1.11726	0.287045
3.37772	0.289951	3.06093	0.286891	1.14554	0.289911
3.44474	0.292826	3.12602	0.28976	1.17815	0.292782
3.513	0.295646	3.18577	0.292618	1.20588	0.295634
3.57397	0.298481	3.2554	0.295474	1.22749	0.298489
3.64198	0.301345	3.3101	0.298355	1.25541	0.301343
3.71042	0.304195	3.37402	0.301189	1.28235	0.304198
3.78254	0.307061	3.43764	0.304042	1.30499	0.307066
3.85239	0.30991	3.49548	0.306906	1.32545	0.309913
3.91761	0.312772	3.5736	0.309761	1.35575	0.312755
3.98594	0.315649	3.63444	0.312612	1.38227	0.315615
4.0608	0.318506	3.69553	0.31546	1.40814	0.318484
4.12694	0.321366	3.76118	0.318324	1.43034	0.32134
4.20017	0.324236	3.82564	0.321175	1.46717	0.324203
4.27167	0.327081	3.8853	0.324011	1.49412	0.327085
4.34383	0.329835	3.95147	0.326906	1.51755	0.329827
4.42158	0.332681	4.01212	0.32931	1.54076	0.33266
4.48672	0.33558	4.07316	0.332146	1.58203	0.335527
4.55632	0.338444	4.13526	0.33496	1.60181	0.338389
4.63283	0.341298	4.20027	0.337818	1.62858	0.341245
4.69785	0.344142	4.26515	0.340708	1.65333	0.344109
4.77426	0.346971	4.34236	0.343606	1.67805	0.34697
4.8448	0.349818	4.42279	0.346423	1.70949	0.349807
		4.4902	0.349289

## Sheet: Fig3c
UTe2 #C1
H_omega//a		H_omega//b		H_omega//c
Deltaf (Hz)	T/Tc	Deltaf (Hz)	T/Tc	Deltaf (Hz)	T/Tc
0.014618	0.0343239	0.0072096	0.0343404	0.020099	0.0343104
0.0207563	0.03773	0.0114335	0.0377735	0.0230534	0.0377405
0.0251061	0.0407663	0.0166853	0.0407942	0.0182597	0.0407737
0.0306391	0.0437973	0.020815	0.043824	0.024351	0.0438059
0.0405592	0.0468203	0.0276158	0.046863	0.0408786	0.0468365
0.0394938	0.0498438	0.0303869	0.0498883	0.0342447	0.0498582
0.0465641	0.0527742	0.0332993	0.0528276	0.0455751	0.052894
0.0510214	0.0558254	0.037854	0.0558665	0.0535506	0.0558506
0.058189	0.0588366	0.0424608	0.0588943	0.0600515	0.0588884
0.0648831	0.0618562	0.0455577	0.0619195	0.0613583	0.0619152
0.0701675	0.064905	0.0476303	0.0649481	0.071453	0.0649232
0.073018	0.0679391	0.051541	0.0679761	0.0737239	0.0679559
0.0770346	0.070949	0.058751	0.0710077	0.0813799	0.0709936
0.088315	0.0739857	0.0673371	0.074047	0.0915254	0.0740358
0.0887494	0.0770287	0.0728597	0.0770647	0.097863	0.0770931
0.100018	0.0800512	0.0773786	0.0800819	0.101849	0.0801065
0.10776	0.0830723	0.0820917	0.0831152	0.120251	0.0831381
0.115852	0.0861189	0.0836716	0.0861785	0.124562	0.0861607
0.125388	0.0891487	0.0934093	0.0892115	0.137753	0.0891931
0.132222	0.0921907	0.096493	0.0923348	0.151496	0.092312
0.145208	0.095535	0.106104	0.0953749	0.143471	0.0953601
0.145501	0.0978701	0.114015	0.098401	0.162949	0.0983836
0.153821	0.10096	0.1179	0.101424	0.177028	0.101397
0.158903	0.103941	0.1216	0.104463	0.174343	0.104436
0.172206	0.106952	0.127552	0.10748	0.183507	0.107479
0.178748	0.110018	0.133991	0.110528	0.196301	0.110491
0.1879	0.113049	0.142819	0.113552	0.214805	0.113523
0.190709	0.116124	0.141549	0.116576	0.225408	0.116554
0.198831	0.119107	0.152628	0.119596	0.237236	0.119587
0.213313	0.122152	0.151428	0.122642	0.253859	0.122637
0.223002	0.125174	0.168403	0.12566	0.268354	0.125669
0.236787	0.128199	0.173641	0.128695	0.270478	0.128677
0.238858	0.131232	0.177016	0.131746	0.282144	0.131704
0.248697	0.134301	0.183206	0.134767	0.300645	0.134756
0.260673	0.137314	0.192902	0.137803	0.314487	0.137807
0.27027	0.140337	0.199678	0.140839	0.331984	0.140833
0.283022	0.143394	0.21315	0.14387	0.344535	0.143844
0.292187	0.146419	0.218897	0.146899	0.35701	0.146872
0.307047	0.149447	0.224021	0.149937	0.372684	0.149906
0.305299	0.152486	0.234882	0.152958	0.379823	0.152919
0.319572	0.155546	0.240105	0.155977	0.39752	0.155969
0.33551	0.158556	0.249853	0.159007	0.410924	0.158979
0.342367	0.1616	0.258757	0.162037	0.428908	0.162039
0.350296	0.16454	0.270926	0.165066	0.441476	0.165076
0.364009	0.167569	0.283045	0.168109	0.457955	0.168074
0.378192	0.170607	0.295432	0.1711	0.470754	0.171111
0.390888	0.173626	0.301044	0.174162	0.495137	0.174155
0.408888	0.176764	0.317355	0.177213	0.513236	0.177178
0.420797	0.179831	0.321405	0.180227	0.525077	0.18021
0.434847	0.182772	0.328455	0.183266	0.542589	0.183239
0.440653	0.185832	0.338218	0.1863	0.563794	0.186247
0.446636	0.188822	0.352633	0.189299	0.572171	0.189259
0.456891	0.191939	0.364959	0.192326	0.585324	0.192312
0.467573	0.194919	0.373493	0.195377	0.609151	0.195356
0.478504	0.197885	0.384298	0.198436	0.636297	0.198389
0.494484	0.200884	0.387195	0.201449	0.654905	0.201416
0.506115	0.203924	0.401391	0.204461	0.655705	0.204419
0.522576	0.207489	0.40984	0.207454	0.681427	0.207478
0.539406	0.210513	0.41367	0.210461	0.697757	0.210505
0.54689	0.213518	0.419085	0.213445	0.715077	0.213528
0.569773	0.216564	0.444123	0.216517	0.740365	0.21656
0.585599	0.219601	0.45506	0.219577	0.756342	0.219608
0.606517	0.222631	0.4609	0.222567	0.780445	0.22263
0.624833	0.225678	0.473506	0.225602	0.809385	0.225643
0.649899	0.228719	0.477489	0.228632	0.836458	0.228689
0.646299	0.231746	0.496037	0.231699	0.850189	0.231717
0.670158	0.234772	0.509865	0.234703	0.866615	0.234755
0.68156	0.237787	0.515312	0.237735	0.913583	0.237762
0.696581	0.240807	0.531596	0.240772	0.929038	0.240788
0.713105	0.243606	0.544401	0.243808	0.931193	0.243854
0.726155	0.246645	0.554506	0.246824	0.956732	0.246885
0.739906	0.249669	0.559085	0.24985	0.978772	0.249896
0.751815	0.252722	0.586993	0.25288	1.01033	0.252933
0.766149	0.255738	0.603847	0.255883	1.03563	0.25598
0.783474	0.258774	0.619185	0.25891	1.05152	0.259005
0.800261	0.261786	0.619975	0.26195	1.08673	0.262019
0.817922	0.264834	0.635912	0.264993	1.09725	0.265042
0.837945	0.267861	0.652101	0.268043	1.13338	0.268079
0.860573	0.270898	0.655559	0.271072	1.15274	0.271107
0.875074	0.273918	0.672942	0.274089	1.1829	0.274129
0.892146	0.276963	0.695642	0.277115	1.21701	0.277183
0.906231	0.279994	0.712463	0.280134	1.2409	0.280213
0.920533	0.283005	0.715681	0.283183	1.26673	0.283225
0.940315	0.286044	0.740545	0.286208	1.29374	0.286262
0.960742	0.28908	0.756896	0.289234	1.31689	0.289303
0.975633	0.292113	0.759023	0.292274	1.34245	0.292347
0.990634	0.295137	0.7746	0.295318	1.37607	0.295376
1.01153	0.29816	0.793999	0.298324	1.41118	0.29838
1.02774	0.30117	0.811787	0.301373	1.44138	0.301391
1.0506	0.304219	0.832521	0.304387	1.47336	0.304421
1.07096	0.307271	0.844232	0.307416	1.49924	0.307434
1.08095	0.310292	0.861865	0.310443	1.50979	0.310482
1.10114	0.313321	0.879718	0.313468	1.54587	0.313548
1.12028	0.31636	0.896682	0.31653	1.58808	0.31657
1.13783	0.319384	0.912574	0.319571	1.60689	0.319578
1.15491	0.322417	0.924027	0.322592	1.64118	0.322624
1.17399	0.32545	0.949489	0.325582	1.6737	0.325676
1.19711	0.328472	0.960687	0.328598	1.72207	0.328696
1.21283	0.331514	0.984032	0.331655	1.74983	0.331731
1.23499	0.334531	0.998867	0.334718	1.77262	0.334736
1.25167	0.337553	1.00891	0.337769	1.80737	0.337781
1.27336	0.340593	1.03965	0.340787	1.85145	0.34082
1.29378	0.343646	1.05575	0.343805	1.8733	0.343848
1.30813	0.346659	1.08003	0.346847	1.90271	0.346886
1.33493	0.349672	1.08842	0.34987	1.9334	0.3499

## Sheet: Fig3d
UTe2 #A1
H_omega//a		H_omega//b		H_omega//c
Deltaf/Deltaf(T=0.3Tc)	(T/Tc)^2	Deltaf/Deltaf(T=0.3Tc)	(T/Tc)^2	Deltaf/Deltaf(T=0.3Tc)	(T/Tc)^2
0.21099	0.000491062	0.110357	0.0004932	0.00702734	0.000491433
0.210331	0.000620504	0.112459	0.000621832	0.00859243	0.000616659
0.21216	0.000743922	0.113795	0.000746053	0.00948205	0.000739659
0.212088	0.000879699	0.115287	0.000882099	0.010646	0.000874261
0.215255	0.00102686	0.117427	0.00102945	0.0107581	0.00102175
0.214886	0.00118487	0.117309	0.00118796	0.0132957	0.00117919
0.217955	0.00135386	0.120258	0.00135733	0.0129712	0.00134781
0.218219	0.00153509	0.120814	0.00153645	0.014117	0.00152926
0.219113	0.00172763	0.118291	0.00173305	0.0174642	0.001721
0.220933	0.00193434	0.123181	0.00193516	0.018839	0.00192443
0.221184	0.00214955	0.123952	0.00214991	0.0212762	0.00214486
0.223141	0.00237457	0.12726	0.00237558	0.0224407	0.00237011
0.22621	0.00261363	0.12744	0.00261389	0.0230007	0.00260803
0.228252	0.00286243	0.131809	0.00286226	0.0261164	0.00285663
0.231078	0.00312304	0.131981	0.0031235	0.0277636	0.00311652
0.232704	0.00339392	0.136035	0.00339494	0.0314718	0.00338766
0.234222	0.00367656	0.137916	0.00367784	0.034721	0.00367278
0.23837	0.00397154	0.14243	0.00397194	0.0371268	0.00396698
0.239991	0.00427787	0.145603	0.00427716	0.0404826	0.00427236
0.243909	0.0045947	0.148249	0.00459508	0.045199	0.00458808
0.246298	0.00492356	0.150419	0.00492456	0.0473647	0.00491519
0.246115	0.00526124	0.153154	0.0052582	0.0511924	0.00525116
0.252799	0.0056117	0.154996	0.00560939	0.0544569	0.00560246
0.256302	0.00597376	0.158484	0.00597133	0.0592129	0.00596722
0.261855	0.00634692	0.162365	0.00634423	0.0627178	0.00634066
0.263458	0.00673376	0.164958	0.00672862	0.0667327	0.00672314
0.269588	0.00712944	0.170858	0.00712618	0.0698213	0.00711892
0.273746	0.00753563	0.173674	0.00753428	0.0732476	0.00752714
0.278211	0.00795537	0.175943	0.00795009	0.0754641	0.00794945
0.281686	0.00838257	0.180763	0.00837857	0.0800573	0.00838006
0.287392	0.00882302	0.190394	0.00882043	0.0857531	0.00881892
0.290263	0.00927864	0.193657	0.00927489	0.0889686	0.00926804
0.296396	0.00974317	0.197602	0.00973804	0.095785	0.00972939
0.30063	0.0102182	0.202159	0.0102133	0.0997624	0.0102084
0.305095	0.0107029	0.210104	0.0106992	0.104669	0.0106913
0.313367	0.0112023	0.216122	0.0111979	0.110546	0.0111951
0.318101	0.0117149	0.219827	0.0117117	0.116565	0.0117074
0.324715	0.012239	0.228952	0.0122306	0.121237	0.0122228
0.328172	0.0127684	0.234723	0.0127619	0.1259	0.0127536
0.331012	0.0133087	0.240901	0.0133081	0.13401	0.0132988
0.339535	0.0138673	0.245337	0.0138552	0.137436	0.0138593
0.345926	0.0144317	0.253448	0.0144245	0.145846	0.0144274
0.352058	0.0150081	0.259327	0.0150038	0.151507	0.0150025
0.359673	0.0155989	0.264473	0.0155877	0.15618	0.0155886
0.367022	0.0162	0.273821	0.0161879	0.162395	0.0161897
0.373948	0.0168142	0.278665	0.0167983	0.171102	0.0168007
0.378005	0.0174375	0.286546	0.0174295	0.178533	0.0174255
0.386013	0.0180716	0.292642	0.0180705	0.182499	0.0180518
0.394674	0.0187143	0.302758	0.0187133	0.190153	0.0187044
0.40184	0.0193736	0.308914	0.0193649	0.201352	0.0193605
0.406592	0.0200463	0.315938	0.0200318	0.20589	0.0200266
0.412262	0.0207242	0.323925	0.0207164	0.21282	0.02071
0.42281	0.0214162	0.333813	0.0214059	0.222	0.0213972
0.431625	0.0221148	0.339525	0.02211	0.23003	0.0220967
0.43895	0.0228327	0.348967	0.0228224	0.234278	0.0228133
0.447974	0.0235572	0.356608	0.0235428	0.245213	0.0235469
0.455308	0.0242973	0.365157	0.0242713	0.254348	0.0242792
0.463238	0.0250408	0.375998	0.0250201	0.262784	0.025029
0.473028	0.0258091	0.382738	0.0257972	0.270656	0.0258047
0.48318	0.0265792	0.391816	0.0265668	0.281947	0.0265748
0.492512	0.0273659	0.399272	0.0273506	0.287594	0.0273601
0.500752	0.0281564	0.40887	0.0281442	0.299646	0.0281482
0.511067	0.0289547	0.413394	0.028945	0.308658	0.0289529
0.520894	0.0297705	0.425228	0.029763	0.318765	0.0297775
0.531587	0.030599	0.433688	0.0305928	0.327427	0.0305994
0.538386	0.0314405	0.446999	0.0314277	0.335603	0.0314356
0.54889	0.0322856	0.455152	0.0322744	0.342487	0.0322875
0.55613	0.0331514	0.467002	0.0331377	0.356305	0.0331553
0.569784	0.0340272	0.477347	0.034009	0.365342	0.0340325
0.581438	0.0349086	0.487847	0.0348945	0.374916	0.0349111
0.589591	0.0358004	0.496975	0.0357917	0.382393	0.0357942
0.600191	0.0367063	0.507212	0.0366985	0.394276	0.0367062
0.609969	0.0376243	0.515926	0.0376168	0.405069	0.037631
0.621153	0.0385531	0.527901	0.0385513	0.416575	0.0385559
0.63042	0.03949	0.5412	0.0394909	0.428751	0.0394989
0.641587	0.0404376	0.548905	0.0404389	0.437558	0.040453
0.651817	0.0414162	0.560932	0.0414043	0.445744	0.0414113
0.663526	0.0423925	0.56821	0.0423773	0.457262	0.042391
0.673557	0.0433734	0.580298	0.0433581	0.468021	0.0433826
0.684416	0.0443745	0.590585	0.0443609	0.479454	0.0443666
0.692042	0.0453882	0.600138	0.0453756	0.490789	0.0453779
0.701807	0.0464039	0.611934	0.046389	0.499951	0.0463945
0.71941	0.0474302	0.626154	0.0474187	0.518177	0.0474178
0.732148	0.0484676	0.63983	0.0484632	0.527137	0.0484714
0.744809	0.0495142	0.653336	0.0495194	0.541849	0.049528
0.756562	0.0505821	0.664268	0.0505871	0.552963	0.050586
0.768664	0.0516644	0.674743	0.0516573	0.564135	0.0516657
0.782915	0.0527613	0.683916	0.0527391	0.580196	0.0527579
0.793367	0.0538581	0.699884	0.0538424	0.590542	0.0538606
0.808442	0.0549644	0.712887	0.0549517	0.60224	0.0549654
0.823527	0.0560926	0.724423	0.0560812	0.615929	0.0560856
0.83868	0.0572273	0.742168	0.0572109	0.629787	0.0572234
0.851945	0.0583679	0.757011	0.0583552	0.642246	0.0583663
0.865467	0.0595143	0.764392	0.0595159	0.65707	0.0595256
0.876329	0.060688	0.782787	0.0606785	0.669946	0.060694
0.891621	0.0618686	0.794193	0.0618512	0.686248	0.0618773
0.905631	0.0630685	0.808201	0.0630422	0.699543	0.0630569
0.920548	0.0642591	0.820047	0.0642507	0.716082	0.0642535
0.932119	0.0654659	0.838577	0.0654579	0.728712	0.0654681
0.94704	0.0667018	0.852341	0.0666817	0.744914	0.0666944
0.9606	0.0679396	0.865817	0.0679218	0.758741	0.0679236
0.976184	0.0691829	0.876127	0.0691729	0.771606	0.0691704
0.990974	0.0704335	0.891863	0.0704215	0.784885	0.0704426
1.00365	0.0717102	0.908025	0.071692	0.802267	0.0717198
1.01596	0.0729931	0.922121	0.0729699	0.816133	0.0730043
1.03275	0.0742819	0.932185	0.0742596	0.832293	0.0742776
1.04659	0.0755559	0.949833	0.075561	0.84744	0.0755565
1.06286	0.0768761	0.963717	0.0768626	0.859728	0.0768702
1.07707	0.0782134	0.976897	0.0781933	0.875517	0.0782075
1.09466	0.07955	0.992385	0.0795299	0.891876	0.0795408
1.11074	0.080901	1.00566	0.0808751	0.906151	0.0809
1.12671	0.0822493	1.02165	0.0822347	0.921047	0.0822627
1.13759	0.0836084	1.0393	0.0836101	0.932792	0.0836034
1.15395	0.0849855	1.05432	0.084997	0.953054	0.0849963
1.17176	0.0863852	1.0704	0.086386	0.966787	0.0864025
1.18347	0.0878029	1.08452	0.0877859	0.985267	0.087811
1.19999	0.0892283	1.10002	0.0892133	0.999996	0.0892331

## Sheet: Fig3e
UTe2 #B1
H_omega//a		H_omega//b		H_omega//c
Deltaf/Deltaf(T=0.3Tc)	(T/Tc)^2	Deltaf/Deltaf(T=0.3Tc)	(T/Tc)^2	Deltaf/Deltaf(T=0.3Tc)	(T/Tc)^2
0.215474	0.00104392	0.111042	0.000865257	0.00367739	0.00104413
0.219341	0.00125849	0.114734	0.00106706	0.00698819	0.00125805
0.222291	0.00146911	0.118669	0.00126145	0.0127808	0.00146929
0.223654	0.00169586	0.121203	0.00147199	0.0132192	0.00169563
0.224918	0.00193877	0.122669	0.00169964	0.016548	0.00193797
0.225637	0.00219923	0.126785	0.00194408	0.020781	0.00219738
0.228025	0.00247502	0.12819	0.002205	0.0216871	0.00247402
0.231237	0.00278249	0.134665	0.00248099	0.0227958	0.00276749
0.234148	0.00309358	0.138729	0.00278392	0.0283304	0.00307702
0.239162	0.00341854	0.144168	0.00309382	0.0274189	0.00340017
0.244542	0.00376148	0.146073	0.0034189	0.0319255	0.00374201
0.248959	0.00411969	0.150414	0.00376169	0.0347749	0.00410197
0.25329	0.00449523	0.154988	0.00411989	0.0426252	0.00447709
0.25769	0.00488572	0.158356	0.00449483	0.046993	0.00486757
0.263128	0.00529251	0.164567	0.00488582	0.0486117	0.00527522
0.268051	0.00571578	0.169796	0.00529482	0.0515279	0.00569788
0.272653	0.00615716	0.176354	0.00571822	0.0521805	0.00613685
0.278867	0.00661523	0.17872	0.00615725	0.0598084	0.00659157
0.284985	0.00708749	0.184423	0.00661292	0.0676963	0.00706413
0.291449	0.00756224	0.189634	0.00708777	0.0719188	0.00756401
0.29714	0.00806747	0.197976	0.00756261	0.0740129	0.00807026
0.303567	0.00858653	0.199511	0.00806398	0.0786579	0.00858905
0.309587	0.00912881	0.207125	0.00858547	0.0818209	0.00912791
0.316912	0.00967957	0.213962	0.00911815	0.0933919	0.00968211
0.324405	0.0102427	0.222234	0.00967439	0.0990788	0.0102487
0.33028	0.0108396	0.229174	0.0102427	0.108565	0.0108422
0.338214	0.011451	0.236946	0.0108327	0.110014	0.0114433
0.344609	0.012065	0.244002	0.0114351	0.118324	0.0120553
0.350229	0.0126923	0.250984	0.0120567	0.125123	0.0126948
0.358138	0.0133481	0.257612	0.0126885	0.134027	0.013348
0.366052	0.0140124	0.265533	0.0133354	0.140917	0.0140209
0.373298	0.0146926	0.273778	0.0140044	0.139202	0.0147047
0.380822	0.0153951	0.278986	0.0146886	0.152499	0.0154049
0.391137	0.0161104	0.289184	0.0153893	0.154395	0.0161209
0.399842	0.016847	0.297878	0.0161085	0.166203	0.0168634
0.409505	0.0175943	0.306385	0.0168486	0.177055	0.0176076
0.417777	0.0183645	0.312883	0.0175949	0.186174	0.0183731
0.427552	0.0191476	0.324692	0.0183642	0.193117	0.0191508
0.436985	0.0199526	0.333621	0.0191452	0.195054	0.0199581
0.446675	0.0207646	0.340714	0.0199348	0.206981	0.020776
0.456119	0.0215942	0.350072	0.0207607	0.220355	0.0216005
0.465268	0.0224424	0.359272	0.0215917	0.224171	0.0224451
0.474352	0.0233005	0.368953	0.0224372	0.237452	0.0233111
0.483623	0.024175	0.377845	0.0232978	0.250792	0.0241896
0.494597	0.0250747	0.390546	0.024184	0.260367	0.0250889
0.504515	0.0259838	0.401732	0.0250912	0.269418	0.026004
0.513878	0.0269186	0.410888	0.0259977	0.283204	0.0269206
0.525119	0.0278751	0.419359	0.0269038	0.291982	0.0278622
0.536987	0.0288384	0.430421	0.0278516	0.301677	0.028835
0.547755	0.029793	0.442147	0.0288346	0.310695	0.0298215
0.558361	0.0308042	0.452104	0.0298099	0.321584	0.030817
0.570577	0.0318253	0.465271	0.0307895	0.326108	0.0318238
0.580007	0.0328392	0.473322	0.0318038	0.341611	0.0328477
0.592857	0.0338962	0.481928	0.0328554	0.356944	0.0338893
0.603415	0.0349656	0.495749	0.0338885	0.369014	0.0349563
0.61552	0.0360313	0.509551	0.0349462	0.380796	0.0360317
0.62856	0.0371714	0.519019	0.036003	0.387938	0.0371575
0.640151	0.0382787	0.531285	0.0370971	0.403126	0.038274
0.652258	0.0394043	0.543819	0.0382053	0.422036	0.0394045
0.664876	0.0405431	0.552205	0.0393271	0.433017	0.0405505
0.677345	0.0416983	0.564604	0.0404805	0.449951	0.0416988
0.691291	0.0428827	0.575695	0.0416324	0.451749	0.0428753
0.704973	0.0440705	0.590803	0.0428124	0.471996	0.0440735
0.716851	0.0452752	0.604902	0.044002	0.486437	0.0452673
0.73002	0.0464974	0.616566	0.0452099	0.494256	0.0464897
0.743906	0.0477496	0.62934	0.0464291	0.513799	0.0477316
0.756072	0.0489986	0.644839	0.0476723	0.528457	0.048994
0.768695	0.0502705	0.66009	0.0489206	0.537487	0.0502715
0.782633	0.0515625	0.672658	0.0501921	0.550117	0.0515672
0.795881	0.052858	0.683206	0.0514817	0.55942	0.0528664
0.808892	0.0541703	0.697698	0.0527855	0.579293	0.0541764
0.822768	0.0555158	0.710546	0.0541155	0.591363	0.0555299
0.837669	0.0568852	0.723769	0.0554446	0.606132	0.0568791
0.852858	0.0582541	0.738034	0.0567919	0.626131	0.0582543
0.86539	0.0596408	0.753504	0.058162	0.637012	0.0596449
0.879671	0.0610419	0.767349	0.0595611	0.654177	0.0610402
0.894221	0.0624724	0.779698	0.0609536	0.672695	0.0624506
0.907942	0.0639026	0.796335	0.0623813	0.687542	0.0639012
0.923975	0.065353	0.81064	0.063818	0.698517	0.0653484
0.939705	0.0668119	0.824302	0.0652766	0.713331	0.0668141
0.958757	0.0683129	0.838747	0.0667362	0.734271	0.0682826
0.97414	0.0698133	0.860001	0.0682115	0.758637	0.0697936
0.990246	0.0713192	0.874725	0.0697314	0.772624	0.0713038
1.00738	0.0728493	0.891099	0.0712467	0.786855	0.0728438
1.02393	0.0744129	0.907495	0.0727766	0.81242	0.0744038
1.03961	0.0759914	0.926279	0.0743227	0.824846	0.075977
1.05659	0.0775773	0.941716	0.0758773	0.836709	0.0775564
1.07316	0.0791627	0.958629	0.0774706	0.856407	0.0791596
1.0899	0.0807754	0.974547	0.0790735	0.872073	0.0807714
1.10831	0.0824103	0.989107	0.0806786	0.889966	0.0823947
1.12743	0.0840717	1.00721	0.0823066	0.912489	0.0840485
1.14584	0.085747	1.0265	0.083961	0.938465	0.0857212
1.16458	0.0874065	1.04421	0.0856251	0.960554	0.0873996
1.18132	0.089091	1.06485	0.0873051	0.977765	0.0890957
		1.08106	0.0890156

[truncated: 7 more sheets: Fig3f, Fig4a, Fig4b, Fig4c, Fig4d, Fig4e, Fig4f]
